# Supplementary material for: 6,6′-Dimeth­oxy-2,2′-[4,5-dimethyl-o-phenyl­enebis(nitrilo­methyl­idyne)]diphenol monohydrate
Source: Acta Crystallogr Sect E Struct Rep Online. 2010 Feb 6;66(Pt 3):o539. doi: 10.1107/S1600536810002916 (PMC2983671; doi:10.1107/S1600536810002916)
Supplement: Supplementary file 2 [file e-66-0o539-Isup2.hkl]

# 
# h,k,l, Fc-squared, Fo-squared, sigma(Fo-squared) and status flag 
# 
data_I
_shelx_title ' 5 in P-1' 
_shelx_refln_list_code          4 
_shelx_F_calc_maximum      157.93 
_exptl_crystal_F_000       448.00 
_reflns_d_resolution_high  0.7493 
 
loop_ 
 _symmetry_equiv_pos_as_xyz 
 'x, y, z' 
 '-x, -y, -z' 
 
_cell_length_a     8.7431 
_cell_length_b    10.3049 
_cell_length_c    13.6614 
_cell_angle_alpha  69.556 
_cell_angle_beta   83.846 
_cell_angle_gamma  70.280 
 
_shelx_F_squared_multiplier     1.000 
 
loop_ 
 _refln_index_h 
 _refln_index_k 
 _refln_index_l 
 _refln_F_squared_calc 
 _refln_F_squared_meas 
 _refln_F_squared_sigma 
 _refln_observed_status 
   1   0   0     3478.14     3198.80     65.49 o 
   2   0   0       63.50       60.30      0.86 o 
   3   0   0      230.33      249.75      2.66 o 
   4   0   0      642.95      642.00      6.39 o 
   5   0   0       29.90       33.48      0.92 o 
   6   0   0       18.53       18.98      0.90 o 
   7   0   0        0.05        0.40      1.04 o 
   8   0   0       23.16       25.21      1.57 o 
   9   0   0       17.50       15.56      2.05 o 
  10   0   0        6.59        5.83      2.05 o 
 -10   1   0        1.09       -1.96      1.96 o 
  -9   1   0        2.73        3.49      1.82 o 
  -8   1   0       41.39       32.85      2.36 o 
  -7   1   0        0.01       -1.10      1.10 o 
  -6   1   0      115.78      119.95      2.57 o 
  -5   1   0       36.45       35.38      1.20 o 
  -4   1   0      118.53      116.63      1.93 o 
  -3   1   0      167.14      166.94      3.24 o 
  -2   1   0      403.58      358.06      3.39 o 
  -1   1   0      128.42      130.31      1.27 o 
   0   1   0      127.18      120.17      4.96 o 
   1   1   0      668.03      549.26     16.91 o 
   2   1   0     5905.55     5660.19     52.20 o 
   3   1   0      270.02      266.64      2.81 o 
   4   1   0        3.25        3.83      0.48 o 
   5   1   0        5.15        3.89      0.64 o 
   6   1   0        3.54        2.63      0.71 o 
   7   1   0       10.02        9.59      0.86 o 
   8   1   0       10.23       12.29      1.56 o 
   9   1   0        7.14        8.99      2.09 o 
  10   1   0        4.55        4.58      2.00 o 
  11   1   0        0.55        3.68      2.22 o 
 -10   2   0        0.11       -1.91      1.96 o 
  -9   2   0        2.43        0.76      1.92 o 
  -8   2   0        8.02       11.35      2.05 o 
  -7   2   0       19.88       19.30      2.00 o 
  -6   2   0      151.04      153.93      2.98 o 
  -5   2   0       68.33       55.32      2.68 o 
  -4   2   0      238.81      248.29      4.75 o 
  -3   2   0      789.41      807.62      9.74 o 
  -2   2   0      742.58      711.52      6.79 o 
  -1   2   0     1082.00     1081.29      9.42 o 
   0   2   0     1394.37     1319.31     10.85 o 
   1   2   0      463.57      427.75      3.77 o 
   2   2   0      616.84      652.14      5.73 o 
   3   2   0        8.18        9.61      0.54 o 
   4   2   0      200.64      215.22      2.46 o 
   5   2   0      249.89      258.89      3.38 o 
   6   2   0        2.29        1.56      0.65 o 
   7   2   0        6.90        6.34      0.85 o 
   8   2   0       76.14       77.78      2.21 o 
   9   2   0       15.20       17.31      2.07 o 
  10   2   0        1.03        0.41      1.71 o 
  11   2   0        0.05       -0.22      2.51 o 
  -9   3   0        6.64        3.70      2.52 o 
  -8   3   0       18.04       15.91      2.32 o 
  -7   3   0       10.70        5.35      1.89 o 
  -6   3   0      149.54      149.88      4.35 o 
  -5   3   0       59.94       69.09      1.92 o 
  -4   3   0        3.39        4.41      0.92 o 
  -3   3   0       22.37       26.38      0.95 o 
  -2   3   0        0.95        1.16      0.49 o 
  -1   3   0        0.70        0.65      0.59 o 
   0   3   0     4841.22     4861.48     37.41 o 
   1   3   0       82.32       80.53      1.24 o 
   2   3   0      404.92      378.65      3.39 o 
   3   3   0      673.79      611.59      6.20 o 
   4   3   0       47.75       54.83      1.13 o 
   5   3   0        2.53        2.19      0.49 o 
   6   3   0       54.96       59.15      1.88 o 
   7   3   0       29.66       34.86      1.31 o 
   8   3   0       67.39       66.62      2.07 o 
   9   3   0        4.99        5.13      1.27 o 
  10   3   0        2.80        1.85      1.98 o 
  11   3   0        0.06        1.59      1.94 o 
  -9   4   0        1.24        0.72      2.24 o 
  -8   4   0        4.79        6.85      2.12 o 
  -7   4   0        7.60        8.79      2.76 o 
  -6   4   0        1.45       -0.64      1.68 o 
  -5   4   0        3.59        1.99      1.34 o 
  -4   4   0        4.05        5.22      1.28 o 
  -3   4   0       62.11       59.87      1.55 o 
  -2   4   0        5.41        4.92      0.76 o 
  -1   4   0        5.42        3.56      0.60 o 
   0   4   0       36.51       33.04      1.01 o 
   1   4   0      260.87      247.22      2.98 o 
   2   4   0     1662.19     1750.61     14.55 o 
   3   4   0       90.93       91.65      1.66 o 
   4   4   0       31.84       29.47      0.98 o 
   5   4   0       36.72       35.04      1.00 o 
   6   4   0       33.94       31.86      1.01 o 
   7   4   0       13.76       11.19      1.25 o 
   8   4   0        1.22        1.11      1.04 o 
   9   4   0        2.68        2.65      1.13 o 
  10   4   0        0.24       -0.84      1.94 o 
  11   4   0        0.47       -1.53      2.19 o 
  -8   5   0        4.81        8.15      2.41 o 
  -7   5   0        0.39        0.82      2.12 o 
  -6   5   0        0.59       -1.47      1.95 o 
  -5   5   0       27.73       27.21      4.75 o 
  -4   5   0       35.36       29.08      1.95 o 
  -3   5   0        0.26       -0.79      0.79 o 
  -2   5   0        6.74        6.77      0.86 o 
  -1   5   0       20.51       21.81      1.01 o 
   0   5   0      687.25      762.51      8.72 o 
   1   5   0      135.15      167.58      2.47 o 
   2   5   0      458.62      514.43      5.77 o 
   3   5   0      254.67      274.92      3.32 o 
   4   5   0        8.74       11.32      0.80 o 
   5   5   0        1.07        1.04      0.68 o 
   6   5   0      255.80      236.65      3.34 o 
   7   5   0      114.44      122.77      2.78 o 
   8   5   0        0.56       -0.91      1.03 o 
   9   5   0        1.35        0.23      1.69 o 
  10   5   0       10.98       12.62      2.11 o 
  11   5   0        3.04        1.85      1.97 o 
  -7   6   0        0.27       -2.15      2.19 o 
  -6   6   0       38.53       35.59      3.01 o 
  -5   6   0       33.08       36.73      2.84 o 
  -4   6   0       85.98       85.66      3.19 o 
  -3   6   0       21.07       19.99      1.65 o 
  -2   6   0        0.83        0.17      0.78 o 
  -1   6   0       51.61       54.17      2.43 o 
   0   6   0        0.02       -0.09      0.88 o 
   1   6   0       34.17       31.67      1.41 o 
   2   6   0        2.94        6.20      0.88 o 
   3   6   0       61.20       71.76      1.76 o 
   4   6   0       20.74       20.27      1.17 o 
   5   6   0       21.07       24.28      1.27 o 
   6   6   0      101.82      106.04      2.27 o 
   7   6   0      225.75      237.70      4.79 o 
   8   6   0        0.95       -0.89      1.61 o 
   9   6   0       60.84       70.32      4.49 o 
  10   6   0        0.39       -0.48      1.67 o 
  11   6   0        7.56        7.14      3.25 o 
  -7   7   0       20.42       22.61      3.10 o 
  -6   7   0       58.96       59.32      4.23 o 
  -5   7   0       16.69       20.94      2.65 o 
  -4   7   0      156.72      161.22      5.27 o 
  -3   7   0      124.28      132.32      4.01 o 
  -2   7   0        0.14       -1.22      1.22 o 
  -1   7   0       27.51       25.23      2.16 o 
   0   7   0       73.39       70.91      2.55 o 
   1   7   0        0.32        0.74      0.97 o 
   2   7   0       56.23       51.65      1.91 o 
   3   7   0      190.14      200.82      5.25 o 
   4   7   0      116.16      119.36      2.78 o 
   5   7   0        0.90       -0.32      1.02 o 
   6   7   0        0.00       -1.43      1.43 o 
   7   7   0       90.53       98.17      3.70 o 
   8   7   0       78.01       79.86      3.54 o 
   9   7   0      165.69      168.27      4.88 o 
  10   7   0        5.27        5.99      2.15 o 
  11   7   0        0.51       -0.61      2.18 o 
  -6   8   0       67.85       67.07      4.71 o 
  -5   8   0        1.92        3.32      2.48 o 
  -4   8   0        3.60        4.83      2.23 o 
  -3   8   0        0.39       -0.84      1.65 o 
  -2   8   0        1.92        1.85      1.54 o 
  -1   8   0        6.16        7.59      1.67 o 
   0   8   0       58.82       50.60      2.33 o 
   1   8   0       21.09       18.98      1.59 o 
   2   8   0       41.10       44.49      2.00 o 
   3   8   0        3.94        2.42      1.36 o 
   4   8   0       97.05       92.49      2.92 o 
   5   8   0       11.72        9.82      1.66 o 
   6   8   0        5.10        3.92      1.82 o 
   7   8   0       23.12       23.93      2.39 o 
   8   8   0       71.17       85.60      5.40 o 
   9   8   0        4.27        6.67      2.07 o 
  10   8   0        5.42        6.47      2.20 o 
  -5   9   0        0.47        3.35      4.43 o 
  -4   9   0        0.69        3.93      2.64 o 
  -3   9   0       12.55       14.94      2.63 o 
  -2   9   0        1.05        2.72      2.13 o 
  -1   9   0        2.18        3.21      1.64 o 
   0   9   0       11.55        7.25      1.99 o 
   1   9   0        0.00        1.33      1.54 o 
   2   9   0       94.74       90.62      3.40 o 
   3   9   0       97.33       84.92      3.05 o 
   4   9   0       14.18       14.41      1.93 o 
   5   9   0        9.50       10.03      2.14 o 
   6   9   0        0.00       -0.44      1.79 o 
   7   9   0        3.40        2.75      1.97 o 
   8   9   0        0.00       -0.39      3.96 o 
   9   9   0        0.00       -1.69      2.05 o 
  10   9   0        0.97        1.42      2.23 o 
  -4  10   0        0.03       -0.08      3.82 o 
  -3  10   0        3.81        6.78      2.92 o 
  -2  10   0        0.00        1.12      2.49 o 
  -1  10   0        1.84        3.78      2.11 o 
   0  10   0       11.82       16.20      2.49 o 
   1  10   0        0.15        0.36      1.93 o 
   2  10   0       68.80       55.28      3.37 o 
   3  10   0        9.95        6.03      2.05 o 
   4  10   0        2.15        0.78      3.21 o 
   5  10   0        0.08       -0.59      2.14 o 
   6  10   0        1.59       -0.69      1.93 o 
   7  10   0        0.03        0.38      2.05 o 
   8  10   0        2.03        0.05      2.31 o 
   9  10   0        5.15        0.48      2.54 o 
  -2  11   0        1.26        0.13      2.87 o 
  -1  11   0        1.03        0.38      2.88 o 
   0  11   0        3.87        1.21      3.11 o 
   1  11   0        2.92        1.72      2.42 o 
   2  11   0        2.11       -2.30      2.30 o 
   3  11   0        0.08       -1.58      2.29 o 
   4  11   0        0.11       -0.73      2.27 o 
   5  11   0        2.95        1.61      2.70 o 
   6  11   0       13.77       14.55      3.10 o 
   7  11   0       14.21       15.12      3.17 o 
   8  11   0        0.89        4.87      3.44 o 
   0  12   0        0.28       -0.10      4.62 o 
   1  12   0        0.60       -1.55      4.05 o 
   2  12   0        0.38        0.69      3.18 o 
   3  12   0        1.20       -1.97      4.01 o 
   4  12   0        0.00       -0.30      3.29 o 
   5  12   0        0.14        2.94      3.66 o 
   6  12   0        2.58        0.35      3.64 o 
   7  12   0        1.69        5.96      3.92 o 
  -6 -12   1        2.88       -1.23      6.10 o 
  -5 -12   1        1.13       11.68      5.84 o 
  -4 -12   1        0.08        4.63      5.31 o 
  -3 -12   1        1.24        4.88      5.41 o 
  -2 -12   1       36.52       36.08      5.06 o 
  -1 -12   1        3.32        2.37      3.49 o 
  -8 -11   1        0.08        5.66      5.34 o 
  -7 -11   1        2.21        0.44      3.44 o 
  -6 -11   1        2.06        2.24      2.81 o 
  -5 -11   1        4.28        0.55      2.59 o 
  -4 -11   1        1.24        3.36      4.15 o 
  -3 -11   1        0.03       -1.74      3.98 o 
  -2 -11   1       21.77       15.50      3.10 o 
  -1 -11   1        0.00       -2.09      2.44 o 
   0 -11   1        9.64       10.59      3.05 o 
   1 -11   1        2.02       -0.08      3.84 o 
   2 -11   1        3.89        6.36      3.76 o 
  -9 -10   1        2.14        1.99      2.71 o 
  -8 -10   1        0.81       -2.56      2.56 o 
  -7 -10   1        0.06        1.37      2.19 o 
  -6 -10   1        0.61       -2.21      2.21 o 
  -5 -10   1        7.19        5.84      2.52 o 
  -4 -10   1       13.95       11.29      2.75 o 
  -3 -10   1        1.87       -0.26      1.84 o 
  -2 -10   1        3.22       -0.29      2.96 o 
  -1 -10   1       30.04       25.65      2.79 o 
   0 -10   1        0.37       -0.08      2.92 o 
   1 -10   1        1.85        1.05      2.13 o 
   2 -10   1        0.37       -2.50      2.50 o 
   3 -10   1        0.04       -2.66      2.66 o 
 -10  -9   1        0.08       -2.19      2.58 o 
  -9  -9   1        0.17        1.06      2.19 o 
  -8  -9   1        0.35        2.30      2.65 o 
  -7  -9   1        0.05       -0.29      1.89 o 
  -6  -9   1       13.61       12.13      2.35 o 
  -5  -9   1       29.78       28.93      3.16 o 
  -4  -9   1       59.95       49.06      3.89 o 
  -3  -9   1        0.79        0.43      1.54 o 
  -2  -9   1        4.69        7.12      3.17 o 
  -1  -9   1        2.15       -1.55      1.55 o 
   0  -9   1       24.06       31.51      2.73 o 
   1  -9   1        0.36        1.95      1.90 o 
   2  -9   1        2.24        2.24      2.23 o 
   3  -9   1        1.52       -2.03      2.03 o 
   4  -9   1        3.99        6.28      3.16 o 
 -10  -8   1        0.78       -2.05      2.05 o 
  -9  -8   1        5.99        2.08      2.09 o 
  -8  -8   1        5.40        4.33      2.03 o 
  -7  -8   1       22.23       22.84      2.41 o 
  -6  -8   1        1.90        0.24      1.73 o 
  -5  -8   1       33.08       29.04      2.70 o 
  -4  -8   1       26.43       25.24      1.86 o 
  -3  -8   1        6.44        5.81      1.44 o 
  -2  -8   1        3.16        5.95      1.32 o 
  -1  -8   1        3.33        2.13      1.36 o 
   0  -8   1        4.83        2.86      1.37 o 
   1  -8   1        0.00       -1.10      1.40 o 
   2  -8   1       23.35       22.41      2.08 o 
   3  -8   1        1.41        1.06      2.01 o 
   4  -8   1        5.83        9.60      2.48 o 
   5  -8   1        1.06        2.31      2.42 o 
   6  -8   1       18.81       15.16      3.34 o 
 -11  -7   1        3.52        5.42      2.56 o 
 -10  -7   1       39.48       45.80      3.08 o 
  -9  -7   1      102.98      112.05      4.22 o 
  -8  -7   1       70.44       89.93      3.73 o 
  -7  -7   1       18.01       18.70      2.56 o 
  -6  -7   1        0.03       -1.42      1.42 o 
  -5  -7   1       87.44       91.32      3.26 o 
  -4  -7   1      145.04      145.24      3.11 o 
  -3  -7   1        2.30        2.28      0.99 o 
  -2  -7   1       18.85       22.75      1.51 o 
  -1  -7   1        0.44        0.32      1.35 o 
   0  -7   1       12.25       10.19      1.26 o 
   1  -7   1        1.85        1.49      1.24 o 
   2  -7   1        0.23       -1.33      1.33 o 
   3  -7   1       89.86       95.49      4.15 o 
   4  -7   1      884.03      892.48     15.75 o 
   5  -7   1       36.13       39.71      3.89 o 
   6  -7   1        2.43        3.29      2.35 o 
   7  -7   1       19.95       12.56      3.22 o 
 -11  -6   1       50.75       55.78      3.60 o 
 -10  -6   1       30.38       36.08      2.69 o 
  -9  -6   1        9.96        6.31      2.42 o 
  -8  -6   1      100.73      100.33      3.74 o 
  -7  -6   1        5.96        2.60      2.10 o 
  -6  -6   1        5.45        3.34      1.47 o 
  -5  -6   1        8.01        7.09      1.02 o 
  -4  -6   1      309.92      328.33      5.07 o 
  -3  -6   1       59.15       59.17      1.68 o 
  -2  -6   1       49.20       57.62      1.77 o 
  -1  -6   1       25.41       22.70      1.32 o 
   0  -6   1        0.21        2.44      0.95 o 
   1  -6   1      293.62      294.11      4.16 o 
   2  -6   1       12.12       13.95      1.24 o 
   3  -6   1       46.12       43.76      1.91 o 
   4  -6   1       30.53       33.94      2.67 o 
   5  -6   1      120.65      121.79      4.54 o 
   6  -6   1       80.48       80.51      3.99 o 
   7  -6   1        0.00       -0.18      2.24 o 
 -11  -5   1        3.03       -1.29      2.48 o 
 -10  -5   1        0.11       -1.28      1.95 o 
  -9  -5   1       17.33       16.57      1.98 o 
  -8  -5   1        6.57        4.18      1.64 o 
  -7  -5   1      128.84      131.50      3.11 o 
  -6  -5   1        0.61        1.10      0.78 o 
  -5  -5   1        7.54        9.51      0.92 o 
  -4  -5   1       20.72       24.42      1.10 o 
  -3  -5   1      340.90      341.96      4.01 o 
  -2  -5   1      778.67      881.31      9.79 o 
  -1  -5   1      119.64      130.05      2.33 o 
   0  -5   1      223.57      224.23      3.24 o 
   1  -5   1      337.33      307.45      4.01 o 
   2  -5   1      264.99      259.51      3.67 o 
   3  -5   1        2.86        3.32      0.94 o 
   4  -5   1       56.60       57.56      2.37 o 
   5  -5   1       51.69       50.69      3.26 o 
   6  -5   1       69.30       68.39      3.38 o 
   7  -5   1       13.65       12.35      2.28 o 
   8  -5   1        2.81        4.06      2.50 o 
 -11  -4   1        1.43        0.87      2.46 o 
 -10  -4   1       17.83       15.74      3.55 o 
  -9  -4   1        8.46        7.54      1.95 o 
  -8  -4   1        6.31        4.05      1.32 o 
  -7  -4   1      102.72       98.71      2.73 o 
  -6  -4   1       75.25       78.19      2.09 o 
  -5  -4   1       12.90       12.95      0.87 o 
  -4  -4   1       41.10       41.62      1.47 o 
  -3  -4   1      294.15      313.56      3.56 o 
  -2  -4   1     1656.48     1732.85     15.16 o 
  -1  -4   1        0.05        0.04      0.53 o 
   0  -4   1       89.84       99.63      1.77 o 
   1  -4   1       39.98       36.93      1.25 o 
   2  -4   1       71.68       79.36      1.83 o 
   3  -4   1       88.43       85.61      1.75 o 
   4  -4   1      102.78       95.17      2.32 o 
   5  -4   1       11.64       12.44      1.49 o 
   6  -4   1       12.25       13.19      1.80 o 
   7  -4   1        0.11        1.20      1.81 o 
   8  -4   1        0.12       -0.06      1.90 o 
   9  -4   1        0.73        1.71      2.21 o 
 -11  -3   1        0.01       -0.91      2.21 o 
 -10  -3   1        0.12       -0.02      2.14 o 
  -9  -3   1        0.47        1.92      1.57 o 
  -8  -3   1       36.72       36.89      3.00 o 
  -7  -3   1       88.14       86.49      2.32 o 
  -6  -3   1        1.93        1.47      0.66 o 
  -5  -3   1        1.81        1.09      0.59 o 
  -4  -3   1       90.55      103.48      1.85 o 
  -3  -3   1       91.38       95.23      1.50 o 
  -2  -3   1        2.66        0.99      0.50 o 
  -1  -3   1      115.32      105.86      1.45 o 
   0  -3   1       31.60       31.97      0.84 o 
   1  -3   1      626.43      618.63      5.85 o 
   2  -3   1      458.31      485.18      4.59 o 
   3  -3   1       23.65       23.19      0.98 o 
   4  -3   1        2.98        2.09      0.90 o 
   5  -3   1       31.23       27.54      1.77 o 
   6  -3   1      123.12      119.03      3.90 o 
   7  -3   1        1.04       -1.42      1.42 o 
   8  -3   1        0.48        0.22      1.64 o 
   9  -3   1        0.81        1.75      2.67 o 
 -11  -2   1        3.09        2.35      3.83 o 
 -10  -2   1        0.29        0.86      1.85 o 
  -9  -2   1       51.17       54.54      4.39 o 
  -8  -2   1      137.95      140.59      3.16 o 
  -7  -2   1        5.50        3.53      0.91 o 
  -6  -2   1        7.39        6.74      0.70 o 
  -5  -2   1      179.56      163.14      2.29 o 
  -4  -2   1      953.46      961.55      9.84 o 
  -3  -2   1      206.16      194.51      2.52 o 
  -2  -2   1     1066.34     1002.74      8.35 o 
  -1  -2   1       59.88       73.58      1.01 o 
   0  -2   1       27.46       24.47      0.82 o 
   1  -2   1        0.00       -0.34      0.34 o 
   2  -2   1      520.21      538.28      5.31 o 
   3  -2   1       79.69       62.52      1.58 o 
   4  -2   1      219.66      231.96      3.80 o 
   5  -2   1       43.97       47.78      1.57 o 
   6  -2   1      292.91      286.52      4.81 o 
   7  -2   1        6.59        6.84      2.46 o 
   8  -2   1       10.02        9.50      1.96 o 
   9  -2   1        0.14       -1.74      1.74 o 
  10  -2   1        2.39        1.32      2.02 o 
 -11  -1   1        0.48       -1.78      2.57 o 
 -10  -1   1        9.00        5.38      2.16 o 
  -9  -1   1        2.69        2.14      1.88 o 
  -8  -1   1        3.68        1.50      1.02 o 
  -7  -1   1       25.97       30.61      1.35 o 
  -6  -1   1       91.79       93.19      1.76 o 
  -5  -1   1        0.02       -0.20      0.51 o 
  -4  -1   1       53.98       57.54      1.35 o 
  -3  -1   1        4.98        7.21      0.76 o 
  -2  -1   1     1850.80     1869.91     17.31 o 
  -1  -1   1      384.85      339.76      3.01 o 
   0  -1   1     7971.60     7943.14     65.84 o 
   1  -1   1      154.31      133.30      1.39 o 
   2  -1   1       45.36       41.72      0.90 o 
   3  -1   1        9.65        8.41      0.71 o 
   4  -1   1       79.95       78.93      1.65 o 
   5  -1   1       37.72       37.85      1.36 o 
   6  -1   1       11.58        9.36      0.89 o 
   7  -1   1       19.19       16.25      1.36 o 
   8  -1   1        1.02        0.21      1.52 o 
   9  -1   1        0.84        0.22      1.60 o 
  10  -1   1        1.59        2.29      1.68 o 
 -10   0   1        1.84        1.25      2.17 o 
  -9   0   1        6.87        6.27      1.95 o 
  -8   0   1       22.82       25.36      2.10 o 
  -7   0   1        2.61        2.55      0.86 o 
  -6   0   1        0.11       -0.47      0.60 o 
  -5   0   1        3.59        2.13      0.58 o 
  -4   0   1      597.90      591.54      6.36 o 
  -3   0   1       23.45       24.96      0.71 o 
  -2   0   1      677.51      763.59      6.96 o 
  -1   0   1     1697.25     1480.97     26.05 o 
   1   0   1      108.47      112.88      2.77 o 
   2   0   1        7.02        8.62      0.42 o 
   3   0   1       42.24       40.52      0.96 o 
   4   0   1      314.81      327.53      3.68 o 
   5   0   1        0.49        0.50      0.49 o 
   6   0   1       19.25       18.05      0.99 o 
   7   0   1       10.81        7.26      0.97 o 
   8   0   1       33.27       30.93      1.78 o 
   9   0   1        0.14       -0.24      1.57 o 
  10   0   1        0.73        0.23      1.48 o 
 -10   1   1        0.08        0.21      2.41 o 
  -9   1   1        0.67        1.84      1.82 o 
  -8   1   1       13.44       15.22      2.04 o 
  -7   1   1       10.53        9.44      1.29 o 
  -6   1   1      143.69      144.87      2.82 o 
  -5   1   1        7.65        9.47      0.88 o 
  -4   1   1      554.29      583.10      6.91 o 
  -3   1   1      177.35      163.04      2.25 o 
  -2   1   1    19226.91    19299.38    154.19 o 
  -1   1   1     1792.96     1675.73     14.20 o 
   0   1   1     1867.16      991.56     23.40 o 
   1   1   1      275.15      270.19      6.14 o 
   2   1   1       86.06       75.45      1.74 o 
   3   1   1       27.16       33.72      0.81 o 
   4   1   1      257.65      238.66      3.24 o 
   5   1   1      144.29      168.21      2.83 o 
   6   1   1      103.50       89.79      1.96 o 
   7   1   1        0.17       -0.51      0.82 o 
   8   1   1       95.00       83.09      2.93 o 
   9   1   1       15.24       14.18      1.44 o 
  10   1   1       17.42       19.47      1.71 o 
  11   1   1        0.39        2.54      2.09 o 
 -10   2   1        8.51        8.66      2.83 o 
  -9   2   1       11.49       10.85      3.05 o 
  -8   2   1       40.30       34.41      2.63 o 
  -7   2   1        1.91       -1.09      1.47 o 
  -6   2   1       32.35       33.32      1.86 o 
  -5   2   1       68.89       60.24      2.10 o 
  -4   2   1       25.70       33.42      1.28 o 
  -3   2   1        3.55        1.32      0.47 o 
  -2   2   1       16.58       11.54      0.61 o 
  -1   2   1      527.60      463.67      4.15 o 
   0   2   1     2348.26     2306.50     19.51 o 
   1   2   1     1537.74     1488.76     12.68 o 
   2   2   1      311.61      294.84      3.06 o 
   3   2   1     1304.68     1278.86     13.69 o 
   4   2   1      115.23      125.31      2.01 o 
   5   2   1        7.46        9.82      0.69 o 
   6   2   1      200.24      203.52      3.42 o 
   7   2   1      235.83      234.31      3.55 o 
   8   2   1        1.77        1.18      1.23 o 
   9   2   1        5.82        8.37      1.69 o 
  10   2   1        0.23        0.77      1.60 o 
  11   2   1        4.32        2.70      2.01 o 
  -9   3   1        0.11        2.22      2.51 o 
  -8   3   1       33.23       27.27      4.35 o 
  -7   3   1       73.01       65.96      3.13 o 
  -6   3   1       13.44       11.27      2.49 o 
  -5   3   1        1.42        0.66      0.81 o 
  -4   3   1       90.23      105.25      2.86 o 
  -3   3   1       69.72       66.39      1.39 o 
  -2   3   1       25.11       24.46      0.86 o 
  -1   3   1      189.78      194.60      2.51 o 
   0   3   1       55.42       48.83      1.09 o 
   1   3   1     3436.45     3421.88     28.81 o 
   2   3   1       68.03       64.37      1.12 o 
   3   3   1      327.05      327.39      3.13 o 
   4   3   1       82.09       75.17      1.35 o 
   5   3   1       10.66       14.55      0.77 o 
   6   3   1      338.24      346.72      5.17 o 
   7   3   1        9.06       10.77      0.79 o 
   8   3   1        0.87       -0.07      0.94 o 
   9   3   1        0.69        0.10      1.27 o 
  10   3   1        2.32        2.97      1.78 o 
  11   3   1        0.05       -1.72      1.72 o 
  -9   4   1        0.99       -2.68      3.30 o 
  -8   4   1       18.16       14.02      2.76 o 
  -7   4   1        2.77        3.70      2.18 o 
  -6   4   1       11.86        8.12      5.11 o 
  -5   4   1       17.85       16.30      1.66 o 
  -4   4   1       18.85       18.69      1.08 o 
  -3   4   1       23.62       22.89      1.00 o 
  -2   4   1      346.18      367.43      4.76 o 
  -1   4   1       52.09       55.84      1.46 o 
   0   4   1       43.19       38.23      1.04 o 
   1   4   1        9.03        3.77      0.60 o 
   2   4   1       92.66       81.26      1.42 o 
   3   4   1       77.71       79.48      1.64 o 
   4   4   1       46.38       48.23      1.14 o 
   5   4   1        0.06        0.07      0.57 o 
   6   4   1      125.66      117.63      2.30 o 
   7   4   1       39.38       41.15      1.35 o 
   8   4   1       17.01       21.46      1.21 o 
   9   4   1        4.59        3.84      1.24 o 
  10   4   1       12.26       13.06      3.71 o 
  11   4   1        1.34        2.82      3.95 o 
  -8   5   1        0.65        1.32      2.42 o 
  -7   5   1        0.00       -2.13      2.13 o 
  -6   5   1        6.01        8.78      4.12 o 
  -5   5   1        0.44       -1.34      2.07 o 
  -4   5   1        3.52        1.55      0.99 o 
  -3   5   1       62.64       58.77      1.73 o 
  -2   5   1       91.92       78.29      1.84 o 
  -1   5   1       25.06       32.00      1.26 o 
   0   5   1     1414.35     1553.18     16.33 o 
   1   5   1      163.03      194.47      2.66 o 
   2   5   1       63.65       58.65      1.45 o 
   3   5   1      132.75      137.00      2.03 o 
   4   5   1        2.66        2.94      0.66 o 
   5   5   1       50.21       47.11      1.25 o 
   6   5   1        2.21        2.09      0.66 o 
   7   5   1        6.53        5.92      1.00 o 
   8   5   1        1.71        2.44      0.98 o 
   9   5   1        0.25       -0.77      1.15 o 
  10   5   1        6.16        3.80      1.67 o 
  11   5   1        1.43        0.55      1.76 o 
  -8   6   1       21.71       20.80      3.00 o 
  -7   6   1        2.20        3.96      2.23 o 
  -6   6   1       19.10       19.79      3.42 o 
  -5   6   1        1.41        3.14      2.32 o 
  -4   6   1        0.29       -0.56      1.44 o 
  -3   6   1       26.44       30.40      2.83 o 
  -2   6   1        7.06        8.39      1.35 o 
  -1   6   1       29.17       28.52      1.52 o 
   0   6   1      536.74      596.16      6.83 o 
   1   6   1      503.36      514.53      6.01 o 
   2   6   1       95.76      111.13      2.65 o 
   3   6   1       47.68       43.19      1.33 o 
   4   6   1       57.69       52.62      1.55 o 
   5   6   1        5.73        5.51      0.86 o 
   6   6   1       22.14       20.31      1.11 o 
   7   6   1       23.62       19.94      1.85 o 
   8   6   1       93.85       97.72      2.88 o 
   9   6   1       79.23       85.64      4.19 o 
  10   6   1        0.09        0.07      1.52 o 
  11   6   1        0.13       -1.30      1.78 o 
  -7   7   1        0.42        2.19      2.43 o 
  -6   7   1      115.02      123.53      8.00 o 
  -5   7   1       55.44       62.61      3.95 o 
  -4   7   1        1.95        4.01      2.49 o 
  -3   7   1       33.81       30.28      3.09 o 
  -2   7   1        9.15        8.16      1.85 o 
  -1   7   1      129.49      121.09      3.39 o 
   0   7   1       22.16       20.51      1.35 o 
   1   7   1        0.97        1.48      1.00 o 
   2   7   1       17.41       20.71      1.42 o 
   3   7   1        1.88        1.38      0.90 o 
   4   7   1       65.09       66.14      1.95 o 
   5   7   1       86.79       86.32      2.16 o 
   6   7   1       42.25       39.09      2.80 o 
   7   7   1      222.13      217.19      5.28 o 
   8   7   1       17.50       24.93      2.24 o 
   9   7   1       86.20       93.83      3.55 o 
  10   7   1       10.80       12.08      2.06 o 
  11   7   1        0.40        0.90      2.02 o 
  -6   8   1       98.18       96.94      4.72 o 
  -5   8   1        0.61        2.12      2.44 o 
  -4   8   1       19.75       26.45      3.86 o 
  -3   8   1        0.15       -0.44      1.73 o 
  -2   8   1        2.31        2.09      1.53 o 
  -1   8   1      127.07      126.26      4.26 o 
   0   8   1       78.27       72.56      2.61 o 
   1   8   1        0.88        0.49      1.19 o 
   2   8   1       55.00       50.39      2.65 o 
   3   8   1       72.53       70.30      2.50 o 
   4   8   1        1.45        1.73      1.23 o 
   5   8   1       32.28       31.16      2.32 o 
   6   8   1       78.92       80.25      3.43 o 
   7   8   1       48.40       46.82      2.85 o 
   8   8   1      178.56      178.65      5.07 o 
   9   8   1        0.66       -1.82      1.82 o 
  10   8   1        1.89        2.98      2.42 o 
  11   8   1        6.11        2.76      2.36 o 
  -5   9   1        6.94        3.40      3.11 o 
  -4   9   1       63.32       62.35      5.46 o 
  -3   9   1       10.05        4.72      2.45 o 
  -2   9   1        1.90        2.07      1.93 o 
  -1   9   1       11.64        9.59      2.06 o 
   0   9   1       40.04       36.55      3.35 o 
   1   9   1        0.22        0.20      1.50 o 
   2   9   1      114.80      105.87      3.37 o 
   3   9   1       64.54       62.46      2.59 o 
   4   9   1       16.41       10.67      1.86 o 
   5   9   1        2.24        0.31      1.75 o 
   6   9   1        5.82        6.36      2.19 o 
   7   9   1        0.23       -0.07      1.85 o 
   8   9   1        9.26        7.76      2.21 o 
   9   9   1        3.86        1.91      2.27 o 
  10   9   1        1.32        0.76      2.09 o 
  -4  10   1       15.36       25.81      6.15 o 
  -3  10   1       18.12       24.62      3.53 o 
  -2  10   1        7.23        7.93      2.37 o 
  -1  10   1        2.98        0.67      3.26 o 
   0  10   1        7.73        5.46      2.14 o 
   1  10   1        6.84        5.26      2.09 o 
   2  10   1       19.15       15.48      2.34 o 
   3  10   1       24.86       26.54      2.55 o 
   4  10   1        5.02        1.63      2.00 o 
   5  10   1        4.93        2.66      2.07 o 
   6  10   1        7.63       11.37      2.30 o 
   7  10   1        0.09       -0.92      2.01 o 
   8  10   1       12.25       13.14      2.49 o 
   9  10   1       13.65       11.02      3.03 o 
  10  10   1        1.34        2.51      2.96 o 
  -2  11   1        1.24       -1.00      3.27 o 
  -1  11   1        4.21       -1.80      2.77 o 
   0  11   1        8.24        3.38      2.62 o 
   1  11   1        0.02        1.47      2.42 o 
   2  11   1        2.51        0.53      2.35 o 
   3  11   1        0.28       -0.36      2.33 o 
   4  11   1        0.32       -0.01      2.94 o 
   5  11   1        1.95        4.29      3.05 o 
   6  11   1        0.34       -2.09      2.39 o 
   7  11   1        2.19       -0.60      2.41 o 
   8  11   1        2.60        3.07      2.80 o 
   9  11   1        2.60        0.46      3.72 o 
  -1  12   1        0.40       -3.93      4.96 o 
   0  12   1        1.13       -0.02      3.72 o 
   1  12   1        3.36        3.42      2.82 o 
   2  12   1        5.08        1.46      3.16 o 
   3  12   1        0.01       -2.00      3.62 o 
   4  12   1        0.61       -2.37      2.37 o 
   5  12   1        1.73        2.28      2.60 o 
   6  12   1        0.19       -0.85      4.17 o 
   7  12   1        3.88       -2.10      3.43 o 
   3  13   1        4.62        7.53      6.02 o 
   4  13   1        1.36       -0.81      5.31 o 
   5  13   1        0.78        3.62      5.71 o 
  -5 -12   2        3.38        7.00      5.92 o 
  -4 -12   2        0.50        2.77      5.81 o 
  -3 -12   2       44.80       52.03      8.38 o 
  -2 -12   2        1.67       -0.13      5.49 o 
  -7 -11   2        1.22        2.12      3.64 o 
  -6 -11   2        7.89       12.37      3.92 o 
  -5 -11   2        0.21       -2.43      2.43 o 
  -4 -11   2        0.00       -0.31      3.10 o 
  -3 -11   2       38.95       40.03      5.17 o 
  -2 -11   2       13.69       21.27      3.45 o 
  -1 -11   2        1.19       -0.81      2.62 o 
   0 -11   2        1.13       -0.41      2.63 o 
   1 -11   2       15.80       16.59      4.77 o 
  -9 -10   2        4.45        3.66      3.56 o 
  -8 -10   2        0.43       -0.81      3.02 o 
  -7 -10   2        0.43        3.04      2.56 o 
  -6 -10   2        4.97        2.07      2.51 o 
  -5 -10   2        1.05        3.13      2.45 o 
  -4 -10   2       16.37        7.41      2.70 o 
  -3 -10   2       43.59       47.34      3.36 o 
  -2 -10   2       18.67       15.07      3.46 o 
  -1 -10   2       10.17        6.11      2.32 o 
   0 -10   2        1.21        4.90      3.75 o 
   1 -10   2        0.38       -1.63      2.14 o 
   2 -10   2        0.02       -2.18      3.45 o 
   3 -10   2        0.17        0.51      3.02 o 
  -9  -9   2        0.15        3.06      2.29 o 
  -8  -9   2        0.38        1.05      2.09 o 
  -7  -9   2        0.01       -0.18      2.38 o 
  -6  -9   2       12.23        9.69      2.41 o 
  -5  -9   2       66.19       65.70      3.60 o 
  -4  -9   2      113.00       99.50      4.15 o 
  -3  -9   2        0.43        1.85      1.85 o 
  -2  -9   2       36.15       33.28      2.80 o 
  -1  -9   2        3.04        3.13      1.94 o 
   0  -9   2        8.39        6.70      2.07 o 
   1  -9   2        0.15        0.43      1.85 o 
   2  -9   2       12.15       18.77      4.07 o 
   3  -9   2        1.30        2.54      2.56 o 
   4  -9   2        0.07       -1.14      2.58 o 
 -10  -8   2        1.37        1.78      2.26 o 
  -9  -8   2        4.77        6.08      2.37 o 
  -8  -8   2        0.38       -0.35      1.93 o 
  -7  -8   2       10.21       17.63      3.81 o 
  -6  -8   2       10.94        9.45      2.09 o 
  -5  -8   2        3.06        3.50      1.87 o 
  -4  -8   2       12.48       11.65      1.80 o 
  -3  -8   2       17.10       18.48      1.81 o 
  -2  -8   2       55.18       49.38      2.97 o 
  -1  -8   2        2.45        6.50      1.85 o 
   0  -8   2        0.25       -1.45      1.45 o 
   1  -8   2        1.72        2.02      1.57 o 
   2  -8   2        1.65        1.35      1.61 o 
   3  -8   2        5.64        3.86      2.26 o 
   4  -8   2       46.42       42.26      3.40 o 
   5  -8   2        0.22        1.14      2.29 o 
 -10  -7   2       30.85       34.90      3.01 o 
  -9  -7   2       27.73       31.07      5.07 o 
  -8  -7   2        0.68        2.57      1.89 o 
  -7  -7   2        3.00        3.43      1.85 o 
  -6  -7   2        0.02        1.24      1.62 o 
  -5  -7   2       60.76       60.02      3.13 o 
  -4  -7   2       67.78       68.35      2.87 o 
  -3  -7   2        5.42        7.35      1.22 o 
  -2  -7   2        1.01        0.25      1.04 o 
  -1  -7   2        0.04       -0.23      1.04 o 
   0  -7   2       41.69       41.11      2.29 o 
   1  -7   2       88.32       92.07      3.29 o 
   2  -7   2       58.57       57.40      2.83 o 
   3  -7   2        6.31        6.91      1.56 o 
   4  -7   2       66.90       65.32      4.25 o 
   5  -7   2       26.47       32.80      3.87 o 
   6  -7   2        0.04        0.65      2.26 o 
 -11  -6   2       54.82       63.58      3.99 o 
 -10  -6   2       20.92       26.47      2.60 o 
  -9  -6   2        0.85       -1.83      1.83 o 
  -8  -6   2        0.00        2.30      1.87 o 
  -7  -6   2        1.23       -0.70      1.59 o 
  -6  -6   2        1.20        0.58      1.81 o 
  -5  -6   2        4.60        3.82      0.98 o 
  -4  -6   2        1.98        1.33      0.91 o 
  -3  -6   2       82.66       79.24      2.22 o 
  -2  -6   2       58.42       54.98      1.92 o 
  -1  -6   2        1.05        1.14      0.97 o 
   0  -6   2      133.61      132.97      2.83 o 
   1  -6   2       22.12       20.38      1.39 o 
   2  -6   2      624.59      585.63      8.66 o 
   3  -6   2        2.37        1.90      1.28 o 
   4  -6   2      152.94      154.76      7.29 o 
   5  -6   2       14.98       14.51      2.40 o 
   6  -6   2       43.27       40.57      3.23 o 
   7  -6   2        0.17        2.49      2.34 o 
 -11  -5   2        3.24        5.05      2.56 o 
 -10  -5   2        8.90        5.79      2.38 o 
  -9  -5   2       14.21        9.74      1.96 o 
  -8  -5   2       15.57       17.06      2.06 o 
  -7  -5   2       21.21       24.32      2.13 o 
  -6  -5   2      110.44      107.21      2.57 o 
  -5  -5   2       14.57       13.83      1.17 o 
  -4  -5   2       36.56       43.23      1.54 o 
  -3  -5   2      148.70      154.21      2.93 o 
  -2  -5   2       51.09       76.93      1.74 o 
  -1  -5   2       15.72       13.76      1.08 o 
   0  -5   2      108.19      115.74      2.28 o 
   1  -5   2      205.56      204.85      3.58 o 
   2  -5   2       74.19       67.59      2.08 o 
   3  -5   2        0.86        0.59      0.97 o 
   4  -5   2      274.11      282.41      5.48 o 
   5  -5   2        1.42        3.69      2.07 o 
   6  -5   2       14.68       10.69      2.20 o 
   7  -5   2       28.25       32.89      3.66 o 
   8  -5   2        0.02       -1.35      2.20 o 
 -11  -4   2        1.42       -2.41      3.71 o 
 -10  -4   2        1.57       -0.09      2.34 o 
  -9  -4   2        0.44       -0.05      2.74 o 
  -8  -4   2       24.43       26.83      2.38 o 
  -7  -4   2       11.28       13.36      1.45 o 
  -6  -4   2       18.54       21.69      1.19 o 
  -5  -4   2      126.81      127.88      2.75 o 
  -4  -4   2      393.45      441.53      5.10 o 
  -3  -4   2     1222.26     1316.84     11.78 o 
  -2  -4   2      275.18      316.81      4.64 o 
  -1  -4   2      123.50      147.58      2.15 o 
   0  -4   2       72.59       62.07      1.47 o 
   1  -4   2      331.50      331.02      4.14 o 
   2  -4   2       35.77       34.84      1.30 o 
   3  -4   2       76.50       74.20      1.70 o 
   4  -4   2        4.34        5.50      1.10 o 
   5  -4   2       11.39       13.83      1.77 o 
   6  -4   2       35.89       35.32      2.34 o 
   7  -4   2        9.14        8.75      2.06 o 
   8  -4   2        1.20       -0.43      2.06 o 
   9  -4   2        1.45        2.20      2.52 o 
 -11  -3   2        6.12        3.29      2.92 o 
 -10  -3   2        0.83       -1.28      2.29 o 
  -9  -3   2        0.42       -1.58      1.58 o 
  -8  -3   2       11.20       11.40      1.59 o 
  -7  -3   2       17.76       15.18      1.51 o 
  -6  -3   2      105.92      107.29      2.11 o 
  -5  -3   2        3.18        1.84      0.64 o 
  -4  -3   2      338.14      371.88      4.57 o 
  -3  -3   2       32.45       30.56      0.96 o 
  -2  -3   2     1372.64     1376.34     12.73 o 
  -1  -3   2        7.42        6.88      0.59 o 
   0  -3   2      167.16      149.48      2.04 o 
   1  -3   2      148.19      146.16      2.25 o 
   2  -3   2      118.43      123.12      1.93 o 
   3  -3   2       11.47       13.42      0.79 o 
   4  -3   2       16.02       19.60      1.17 o 
   5  -3   2       25.47       30.75      1.70 o 
   6  -3   2       70.41       73.74      3.96 o 
   7  -3   2        1.70        0.10      1.55 o 
   8  -3   2        4.13        1.93      1.69 o 
   9  -3   2        0.10       -1.57      2.02 o 
 -11  -2   2        0.59       -2.34      2.54 o 
 -10  -2   2       20.37       20.93      3.30 o 
  -9  -2   2       51.87       48.25      3.50 o 
  -8  -2   2       15.18       14.65      1.46 o 
  -7  -2   2       22.80       21.78      1.50 o 
  -6  -2   2      142.63      148.33      2.44 o 
  -5  -2   2      117.56      107.03      1.92 o 
  -4  -2   2        9.56        7.60      0.78 o 
  -3  -2   2      134.77      141.01      2.10 o 
  -2  -2   2     1581.77     1565.17     14.87 o 
  -1  -2   2       13.61       11.63      0.56 o 
   0  -2   2      318.20      343.65      3.28 o 
   1  -2   2     1056.08     1055.77      9.79 o 
   2  -2   2      111.98      112.03      1.59 o 
   3  -2   2       10.18        8.13      0.64 o 
   4  -2   2      633.75      646.67      7.85 o 
   5  -2   2       20.28       23.69      1.17 o 
   6  -2   2        2.01       -0.10      1.50 o 
   7  -2   2       67.37       69.14      2.64 o 
   8  -2   2        0.13       -1.40      1.40 o 
   9  -2   2        3.75        6.21      1.81 o 
  10  -2   2        0.02       -2.31      2.31 o 
 -11  -1   2        4.95        3.14      2.83 o 
 -10  -1   2       17.08       11.44      8.75 o 
  -9  -1   2        0.18       -1.03      1.84 o 
  -8  -1   2        1.00        0.97      1.34 o 
  -7  -1   2        8.61        9.64      1.30 o 
  -6  -1   2       70.24       66.81      1.78 o 
  -5  -1   2        8.73        6.88      0.72 o 
  -4  -1   2       95.44      103.53      1.90 o 
  -3  -1   2       65.32       69.65      1.33 o 
  -2  -1   2      373.42      356.26      3.76 o 
  -1  -1   2     1773.92     1733.38     14.08 o 
   0  -1   2       20.54       20.11      0.58 o 
   1  -1   2        1.79        0.49      0.37 o 
   2  -1   2       38.95       49.01      1.03 o 
   3  -1   2        1.13        2.42      0.55 o 
   4  -1   2     1476.34     1496.08     15.24 o 
   5  -1   2      144.22      154.62      2.80 o 
   6  -1   2      104.88      105.87      1.92 o 
   7  -1   2        3.71        2.47      0.98 o 
   8  -1   2        0.36        1.90      1.34 o 
   9  -1   2        2.53        3.43      1.60 o 
  10  -1   2        1.20       -1.59      1.76 o 
 -10   0   2        2.56        1.41      2.24 o 
  -9   0   2        1.58       -1.39      2.62 o 
  -8   0   2        2.19        0.43      2.84 o 
  -7   0   2        9.39        8.81      1.38 o 
  -6   0   2        0.56       -0.44      0.69 o 
  -5   0   2        0.06        0.06      0.60 o 
  -4   0   2     1333.78     1340.80     14.63 o 
  -3   0   2      159.53      140.79      2.14 o 
  -2   0   2    24942.48    24406.19    200.27 o 
  -1   0   2      985.03      922.03      8.29 o 
   0   0   2       32.45       34.08      0.89 o 
   1   0   2      310.33      303.71      2.79 o 
   2   0   2      140.50      138.63      1.64 o 
   3   0   2       68.53       77.16      1.27 o 
   4   0   2       67.22       75.57      1.45 o 
   5   0   2        2.43        3.86      0.61 o 
   6   0   2        0.39       -0.24      0.65 o 
   7   0   2        0.31       -0.16      0.79 o 
   8   0   2        1.31        0.25      0.92 o 
   9   0   2        5.92        3.51      1.36 o 
  10   0   2        0.59       -0.13      1.43 o 
 -10   1   2        0.37        0.29      2.75 o 
  -9   1   2        5.03        4.63      2.29 o 
  -8   1   2       19.55       22.90      2.26 o 
  -7   1   2        0.10        0.10      1.24 o 
  -6   1   2        1.18        2.05      0.83 o 
  -5   1   2        1.72        2.82      0.61 o 
  -4   1   2        2.29        3.76      0.75 o 
  -3   1   2      503.17      507.98      5.33 o 
  -2   1   2    18391.73    18126.49    143.52 o 
  -1   1   2      187.38      182.33      1.86 o 
   0   1   2       70.13       76.24      0.95 o 
   1   1   2      202.02      171.30      1.53 o 
   2   1   2       97.09       96.46      1.96 o 
   3   1   2     2401.70     2310.29     46.66 o 
   4   1   2     1162.50     1176.19     16.90 o 
   5   1   2       13.30       15.88      0.78 o 
   6   1   2       10.77       13.32      1.41 o 
   7   1   2        3.26       -0.59      0.65 o 
   8   1   2        5.52        4.56      0.84 o 
   9   1   2        0.38        2.09      1.42 o 
  10   1   2       17.94       20.59      2.07 o 
  11   1   2       28.73       36.26      2.63 o 
 -10   2   2        7.99        8.09      4.98 o 
  -9   2   2        2.29        1.82      2.30 o 
  -8   2   2       17.79       20.34      2.31 o 
  -7   2   2        3.83        4.43      1.67 o 
  -6   2   2       79.46       84.18      2.57 o 
  -5   2   2       68.63       69.00      1.86 o 
  -4   2   2      330.52      356.06      4.88 o 
  -3   2   2      561.81      547.67      5.55 o 
  -2   2   2     1271.52     1238.88     11.45 o 
  -1   2   2      284.28      287.62      3.05 o 
   0   2   2    11258.83    10921.90     90.54 o 
   1   2   2     2134.26     2076.03     16.11 o 
   2   2   2      205.97      197.13      2.19 o 
   3   2   2       84.96       60.66      2.19 o 
   4   2   2      411.41      403.76      7.79 o 
   5   2   2       22.74       19.14      0.87 o 
   6   2   2      283.62      301.66      9.49 o 
   7   2   2      122.66      133.43      3.46 o 
   8   2   2       18.37       17.98      1.05 o 
   9   2   2        3.13        1.78      1.29 o 
  10   2   2        4.75        2.00      1.75 o 
  11   2   2        1.30        0.96      1.83 o 
  -9   3   2        4.38        2.41      3.45 o 
  -8   3   2      100.23       95.61      4.65 o 
  -7   3   2       10.58       12.67      2.02 o 
  -6   3   2        0.01       -0.28      1.48 o 
  -5   3   2       22.00       21.07      1.24 o 
  -4   3   2       82.71       79.04      1.77 o 
  -3   3   2      150.54      151.86      2.33 o 
  -2   3   2       12.46       11.14      0.75 o 
  -1   3   2       61.34       62.02      1.21 o 
   0   3   2     3614.07     3494.76     29.44 o 
   1   3   2    12782.43    12441.77    103.37 o 
   2   3   2      254.58      249.25      2.67 o 
   3   3   2       30.62       34.98      0.82 o 
   4   3   2      139.48      147.08      3.49 o 
   5   3   2      414.55      433.96      9.36 o 
   6   3   2      192.43      215.15      6.25 o 
   7   3   2        2.14        2.29      0.79 o 
   8   3   2       23.04       19.26      1.49 o 
   9   3   2        4.62        3.04      1.21 o 
  10   3   2        0.74        0.68      1.21 o 
  11   3   2        1.15       -1.67      2.18 o 
  -9   4   2        6.44        5.34      2.89 o 
  -8   4   2        0.60        0.63      3.26 o 
  -7   4   2        0.51        0.56      2.12 o 
  -6   4   2        0.01       -1.49      1.55 o 
  -5   4   2        0.95       -1.19      1.19 o 
  -4   4   2       17.04       22.15      1.25 o 
  -3   4   2      321.06      311.43      4.21 o 
  -2   4   2     1276.06     1324.01     14.03 o 
  -1   4   2      276.67      295.70      4.17 o 
   0   4   2     1564.68     1575.59     13.82 o 
   1   4   2     2720.45     2779.01     26.24 o 
   2   4   2      195.26      200.40      2.43 o 
   3   4   2        0.13       -0.12      0.50 o 
   4   4   2       48.43       54.46      1.08 o 
   5   4   2        8.79        9.25      0.90 o 
   6   4   2       41.05       43.14      3.46 o 
   7   4   2       33.01       32.99      2.54 o 
   8   4   2        1.71        1.79      1.07 o 
   9   4   2        0.41       -0.14      0.98 o 
  10   4   2        1.69        2.02      1.34 o 
  11   4   2        0.06       -1.29      2.14 o 
  -8   5   2        1.51        2.97      3.52 o 
  -7   5   2        1.12        1.86      2.27 o 
  -6   5   2        0.61       -1.87      1.89 o 
  -5   5   2        0.33       -1.02      1.31 o 
  -4   5   2       89.83       80.06      3.24 o 
  -3   5   2       13.55       15.31      1.14 o 
  -2   5   2      148.10      148.73      2.83 o 
  -1   5   2      104.92      108.45      2.69 o 
   0   5   2      267.58      290.69      4.26 o 
   1   5   2        2.69        2.18      0.65 o 
   2   5   2        8.61       11.80      0.99 o 
   3   5   2       33.00       31.92      1.73 o 
   4   5   2       16.65       13.91      0.80 o 
   5   5   2      199.73      199.01      2.70 o 
   6   5   2       10.31        9.80      0.89 o 
   7   5   2        1.01        0.18      0.86 o 
   8   5   2        5.06        4.90      1.01 o 
   9   5   2        0.16       -0.62      1.03 o 
  10   5   2        1.03       -0.36      1.34 o 
  11   5   2        0.13       -0.98      2.27 o 
  -8   6   2        2.98        2.88      3.62 o 
  -7   6   2        1.81        8.19      2.68 o 
  -6   6   2       28.97       35.92      3.31 o 
  -5   6   2        2.27       -1.81      1.81 o 
  -4   6   2       29.93       31.92      2.36 o 
  -3   6   2       12.17       12.45      1.29 o 
  -2   6   2      182.00      195.00      3.83 o 
  -1   6   2        5.88        3.83      1.10 o 
   0   6   2       85.40       80.10      2.21 o 
   1   6   2        3.28        2.13      0.85 o 
   2   6   2      107.80      120.59      2.19 o 
   3   6   2      276.70      249.98      3.33 o 
   4   6   2      105.52       97.39      2.01 o 
   5   6   2       97.21       88.05      1.88 o 
   6   6   2        6.10        5.85      0.86 o 
   7   6   2       31.09       24.49      1.86 o 
   8   6   2        8.41       11.08      1.40 o 
   9   6   2        2.27        3.54      1.21 o 
  10   6   2        7.33        8.14      1.69 o 
  11   6   2        4.82        2.85      1.71 o 
  -7   7   2        0.10        3.02      7.87 o 
  -6   7   2       36.45       44.25      6.75 o 
  -5   7   2       27.93       40.79      4.89 o 
  -4   7   2        0.40       -1.35      1.62 o 
  -3   7   2        2.94        3.08      1.81 o 
  -2   7   2        2.74        3.37      1.42 o 
  -1   7   2       14.24       15.39      1.92 o 
   0   7   2        6.73        7.91      1.28 o 
   1   7   2      129.96      122.62      2.81 o 
   2   7   2       34.88       34.44      2.13 o 
   3   7   2        0.35       -0.79      0.79 o 
   4   7   2       18.64       18.39      1.18 o 
   5   7   2        2.68        1.41      0.73 o 
   6   7   2        8.94        6.08      1.44 o 
   7   7   2      145.22      152.67      4.00 o 
   8   7   2       23.89       24.51      2.50 o 
   9   7   2        7.45        5.96      2.10 o 
  10   7   2        4.96        5.01      1.77 o 
  11   7   2        0.19        0.16      2.61 o 
  -6   8   2       34.23       35.50      5.45 o 
  -5   8   2       63.79       64.51      4.32 o 
  -4   8   2       10.07        6.12      2.44 o 
  -3   8   2        0.87        0.60      1.76 o 
  -2   8   2        2.57        3.76      1.76 o 
  -1   8   2        0.01        2.58      1.65 o 
   0   8   2       26.11       29.08      1.75 o 
   1   8   2       44.39       50.95      2.06 o 
   2   8   2        7.77        4.37      1.10 o 
   3   8   2        0.87        0.15      1.04 o 
   4   8   2       79.70       74.15      2.54 o 
   5   8   2      134.60      135.48      3.72 o 
   6   8   2      233.17      234.33      5.80 o 
   7   8   2      466.35      474.39      9.13 o 
   8   8   2       50.98       60.10      4.05 o 
   9   8   2        7.37        5.12      2.17 o 
  10   8   2        3.94        6.11      1.94 o 
  11   8   2        1.36        0.06      2.07 o 
  -5   9   2       11.06        9.32      3.44 o 
  -4   9   2        9.33        9.81      2.54 o 
  -3   9   2        5.38        4.09      2.17 o 
  -2   9   2       11.84        9.89      2.24 o 
  -1   9   2       25.71       24.46      2.64 o 
   0   9   2       26.10       20.40      2.05 o 
   1   9   2       13.66        8.55      1.71 o 
   2   9   2        4.36        4.28      1.45 o 
   3   9   2        0.57       -1.33      1.33 o 
   4   9   2       98.47      104.37      3.59 o 
   5   9   2       31.63       31.18      3.98 o 
   6   9   2       52.48       51.15      3.01 o 
   7   9   2       46.26       55.56      3.10 o 
   8   9   2        2.20        2.72      1.90 o 
   9   9   2       11.95        6.93      3.04 o 
  10   9   2        0.10        1.32      1.98 o 
  -4  10   2        5.17        6.78      5.34 o 
  -3  10   2        8.29        6.83      3.84 o 
  -2  10   2       21.38       23.38      3.24 o 
  -1  10   2        3.11        2.66      2.53 o 
   0  10   2      128.93      114.78      4.59 o 
   1  10   2       82.61       70.39      3.28 o 
   2  10   2        1.09       -2.71      2.71 o 
   3  10   2       25.50       29.25      3.57 o 
   4  10   2       30.38       32.49      2.72 o 
   5  10   2        7.86        9.26      2.20 o 
   6  10   2        0.01        0.80      1.96 o 
   7  10   2       24.69       28.10      2.76 o 
   8  10   2        9.05        8.75      2.56 o 
   9  10   2        4.28        3.67      2.13 o 
  10  10   2        0.52       -0.80      2.39 o 
  -3  11   2        0.01       -1.05      3.97 o 
  -2  11   2        2.60       -0.54      3.56 o 
  -1  11   2        1.22        0.34      2.83 o 
   0  11   2        4.30        3.03      3.46 o 
   1  11   2        0.06        1.38      2.30 o 
   2  11   2        7.72        5.96      2.24 o 
   3  11   2        8.00        8.09      2.67 o 
   4  11   2        7.63        5.60      2.62 o 
   5  11   2       23.54       26.28      3.23 o 
   6  11   2        2.51        3.19      2.28 o 
   7  11   2        1.69        2.98      2.27 o 
   8  11   2        0.56       -2.17      2.17 o 
   9  11   2        2.13        5.56      2.80 o 
  -1  12   2        0.01        0.83      5.26 o 
   0  12   2        2.01       -2.79      3.47 o 
   1  12   2        0.27       -0.71      4.27 o 
   2  12   2        0.00       -1.13      3.09 o 
   3  12   2        0.07        2.89      3.18 o 
   4  12   2        0.89        1.09      2.61 o 
   5  12   2        1.29        1.52      2.60 o 
   6  12   2        1.02       -1.92      5.32 o 
   7  12   2        6.29       10.48      3.78 o 
   8  12   2        0.95        1.44      3.35 o 
   2  13   2        0.81        3.78      5.84 o 
   3  13   2        2.41       -0.91      5.34 o 
   4  13   2        1.01        3.47      5.31 o 
   5  13   2        0.64        7.82      4.14 o 
   6  13   2        1.91        6.09      4.15 o 
  -7 -11   3        2.16       -4.78      4.78 o 
  -6 -11   3        2.21        3.75      3.75 o 
  -5 -11   3        0.00        0.76      5.03 o 
  -4 -11   3       15.70       11.82      4.76 o 
  -3 -11   3        4.95        4.72      3.53 o 
  -2 -11   3        0.41        2.74      2.81 o 
  -1 -11   3        4.46        7.37      3.06 o 
   0 -11   3       10.87       17.22      6.65 o 
  -8 -10   3        0.00       -3.10      3.10 o 
  -7 -10   3        5.18        0.53      4.78 o 
  -6 -10   3        0.56       -1.80      2.39 o 
  -5 -10   3        4.55        2.53      2.51 o 
  -4 -10   3       13.45        5.43      2.72 o 
  -3 -10   3        0.02        3.40      2.37 o 
  -2 -10   3       35.29       40.78      3.85 o 
  -1 -10   3       15.70       19.10      2.78 o 
   0 -10   3        0.79        3.57      2.26 o 
   1 -10   3        0.31        4.45      4.42 o 
   2 -10   3       21.75       27.19      5.11 o 
  -9  -9   3        0.01        3.20      3.29 o 
  -8  -9   3        3.32        4.11      2.61 o 
  -7  -9   3       17.91       18.57      3.34 o 
  -6  -9   3       31.98       27.01      3.26 o 
  -5  -9   3       33.95       33.00      3.37 o 
  -4  -9   3        5.47        6.63      2.07 o 
  -3  -9   3       18.08       15.16      2.53 o 
  -2  -9   3       79.61       86.69      3.61 o 
  -1  -9   3       66.12       71.14      3.76 o 
   0  -9   3        0.90       -0.16      1.87 o 
   1  -9   3        1.91        1.91      2.00 o 
   2  -9   3        5.04        2.81      3.37 o 
   3  -9   3        3.33        5.02      3.03 o 
   4  -9   3        1.59       -1.44      2.82 o 
 -10  -8   3        4.33        3.45      2.86 o 
  -9  -8   3        1.32        1.46      2.21 o 
  -8  -8   3        0.95        1.18      2.08 o 
  -7  -8   3       15.92       14.12      2.44 o 
  -6  -8   3       42.43       40.78      3.56 o 
  -5  -8   3        0.00        1.54      1.90 o 
  -4  -8   3        1.97        2.82      1.65 o 
  -3  -8   3       12.98       12.55      1.90 o 
  -2  -8   3       24.92       25.56      2.18 o 
  -1  -8   3       36.03       40.66      2.55 o 
   0  -8   3        1.86        1.36      1.61 o 
   1  -8   3        1.65        1.52      1.67 o 
   2  -8   3       10.62       12.28      2.52 o 
   3  -8   3        0.37        0.66      2.13 o 
   4  -8   3        3.12       -0.64      2.18 o 
   5  -8   3        2.44        3.02      2.50 o 
 -10  -7   3        5.34        3.04      2.36 o 
  -9  -7   3        0.19       -0.64      3.01 o 
  -8  -7   3        0.25        0.29      1.89 o 
  -7  -7   3        9.19       11.42      2.13 o 
  -6  -7   3       16.33       14.84      3.13 o 
  -5  -7   3        0.28       -0.02      1.42 o 
  -4  -7   3        0.56       -1.22      1.22 o 
  -3  -7   3        2.90        2.81      1.28 o 
  -2  -7   3        0.22       -0.16      1.13 o 
  -1  -7   3        1.48        0.99      1.27 o 
   0  -7   3       32.72       31.46      1.99 o 
   1  -7   3       54.70       57.33      3.31 o 
   2  -7   3      437.02      441.02      8.08 o 
   3  -7   3       20.34       21.75      2.67 o 
   4  -7   3       32.75       28.73      2.90 o 
   5  -7   3       11.64       10.10      3.55 o 
   6  -7   3        0.03        0.53      2.46 o 
 -10  -6   3        1.12       -0.70      2.05 o 
  -9  -6   3        0.01       -0.12      1.93 o 
  -8  -6   3        0.00        0.24      1.78 o 
  -7  -6   3       17.31       20.58      2.91 o 
  -6  -6   3        0.86        0.16      1.56 o 
  -5  -6   3       55.47       54.69      2.48 o 
  -4  -6   3       52.66       53.70      1.75 o 
  -3  -6   3        1.57        1.45      0.92 o 
  -2  -6   3        4.83        2.70      1.09 o 
  -1  -6   3      138.55      127.30      2.81 o 
   0  -6   3       22.30       21.55      2.19 o 
   1  -6   3      236.81      249.90      5.23 o 
   2  -6   3      805.27      793.32     12.07 o 
   3  -6   3       27.99       28.72      1.94 o 
   4  -6   3       12.87       10.97      3.48 o 
   5  -6   3        8.18        7.41      2.25 o 
   6  -6   3        7.98        8.93      2.48 o 
   7  -6   3        1.90        8.42      2.65 o 
 -11  -5   3        0.33       -0.52      2.49 o 
 -10  -5   3        3.14       -1.55      3.22 o 
  -9  -5   3        6.17        4.34      1.97 o 
  -8  -5   3        2.54        2.76      1.76 o 
  -7  -5   3        0.60        0.93      1.60 o 
  -6  -5   3       12.22       11.59      1.76 o 
  -5  -5   3       16.94       16.24      1.16 o 
  -4  -5   3       31.93       33.43      1.38 o 
  -3  -5   3       33.18       41.21      1.59 o 
  -2  -5   3      428.15      421.55      5.24 o 
  -1  -5   3       32.27       31.30      1.50 o 
   0  -5   3       22.55       21.85      1.29 o 
   1  -5   3       14.14       14.41      1.26 o 
   2  -5   3      328.34      317.25      4.85 o 
   3  -5   3        4.87        4.78      1.18 o 
   4  -5   3      429.47      426.25      6.86 o 
   5  -5   3       12.28        7.98      2.12 o 
   6  -5   3        1.95        0.77      1.99 o 
   7  -5   3        0.00       -1.99      1.99 o 
   8  -5   3        1.29        2.29      2.46 o 
 -11  -4   3        3.12       -0.85      2.45 o 
 -10  -4   3        3.10        1.77      3.00 o 
  -9  -4   3        2.43        1.85      1.71 o 
  -8  -4   3       10.22       11.99      1.88 o 
  -7  -4   3      177.07      181.74      4.73 o 
  -6  -4   3       92.49       96.21      2.24 o 
  -5  -4   3       79.08       72.18      1.80 o 
  -4  -4   3     1183.71     1331.19     13.74 o 
  -3  -4   3      123.72      125.19      2.14 o 
  -2  -4   3        8.89       10.29      0.85 o 
  -1  -4   3       56.80       50.77      1.56 o 
   0  -4   3      220.66      234.41      3.52 o 
   1  -4   3        0.66       -0.22      0.70 o 
   2  -4   3        6.30        7.26      0.87 o 
   3  -4   3       47.68       47.99      1.63 o 
   4  -4   3       18.12       20.62      1.31 o 
   5  -4   3      476.30      468.04      8.19 o 
   6  -4   3       13.87       12.90      1.91 o 
   7  -4   3        0.00        1.22      1.87 o 
   8  -4   3       11.41       10.41      2.40 o 
 -11  -3   3        3.98       -0.57      2.82 o 
 -10  -3   3        0.43       -0.74      2.41 o 
  -9  -3   3        0.21        0.43      1.83 o 
  -8  -3   3        4.75        1.79      1.67 o 
  -7  -3   3      226.18      221.79      4.54 o 
  -6  -3   3      129.30      131.35      2.72 o 
  -5  -3   3      271.45      274.78      3.85 o 
  -4  -3   3        0.30       -0.12      0.64 o 
  -3  -3   3      924.42      990.16      9.49 o 
  -2  -3   3       17.91       21.70      0.94 o 
  -1  -3   3       61.51       63.48      1.45 o 
   0  -3   3      402.24      385.06      4.51 o 
   1  -3   3     1241.61     1325.10     13.98 o 
   2  -3   3      899.76      909.52      8.87 o 
   3  -3   3      178.92      177.80      2.71 o 
   4  -3   3       45.70       47.71      1.81 o 
   5  -3   3      419.79      392.62      6.23 o 
   6  -3   3       35.54       31.59      2.10 o 
   7  -3   3       13.12       14.54      1.85 o 
   8  -3   3        1.64       -0.85      1.83 o 
   9  -3   3        0.25       -0.14      2.87 o 
 -11  -2   3        4.14        4.55      2.98 o 
 -10  -2   3       40.68       42.72      3.27 o 
  -9  -2   3        2.11        2.05      2.64 o 
  -8  -2   3        3.60        2.67      1.66 o 
  -7  -2   3      211.18      192.76      4.10 o 
  -6  -2   3       81.21       82.02      1.95 o 
  -5  -2   3        8.80       10.38      0.87 o 
  -4  -2   3       22.25       18.35      0.86 o 
  -3  -2   3       71.95       81.41      1.52 o 
  -2  -2   3      507.63      495.23      6.14 o 
  -1  -2   3       10.78       12.97      0.68 o 
   0  -2   3        1.74        4.91      0.56 o 
   1  -2   3      744.28      757.50      7.74 o 
   2  -2   3      263.83      288.40      3.43 o 
   3  -2   3      230.40      228.29      2.97 o 
   4  -2   3      581.12      599.05      7.45 o 
   5  -2   3      128.08      121.84      2.50 o 
   6  -2   3       15.49       15.42      1.44 o 
   7  -2   3        0.98        0.31      1.41 o 
   8  -2   3        0.41       -0.99      1.44 o 
   9  -2   3        0.03       -1.52      1.61 o 
 -11  -1   3        8.40        7.20      3.03 o 
 -10  -1   3        3.83        1.34      2.33 o 
  -9  -1   3        0.80       -1.85      1.85 o 
  -8  -1   3        3.32        0.99      1.45 o 
  -7  -1   3        5.76        3.44      1.30 o 
  -6  -1   3        2.43        1.27      0.90 o 
  -5  -1   3       37.27       42.51      1.29 o 
  -4  -1   3       30.00       25.88      1.07 o 
  -3  -1   3        2.24        0.41      0.58 o 
  -2  -1   3      490.28      519.70      5.72 o 
  -1  -1   3     1326.81     1285.72     11.66 o 
   0  -1   3     2818.19     2804.74     23.51 o 
   1  -1   3       15.92       22.32      0.74 o 
   2  -1   3      289.76      288.38      3.09 o 
   3  -1   3        9.66        8.62      0.75 o 
   4  -1   3      196.31      190.27      2.70 o 
   5  -1   3      154.96      151.39      2.76 o 
   6  -1   3       55.44       55.75      2.29 o 
   7  -1   3       19.18       18.84      1.27 o 
   8  -1   3        4.34        4.75      1.42 o 
   9  -1   3        5.70        5.15      1.59 o 
  10  -1   3        3.34        2.54      1.71 o 
 -10   0   3        6.01        7.22      3.02 o 
  -9   0   3       16.55       15.78      2.52 o 
  -8   0   3        0.73        2.33      1.91 o 
  -7   0   3        1.53        2.01      1.12 o 
  -6   0   3        6.70        5.70      0.86 o 
  -5   0   3      122.32      123.18      2.21 o 
  -4   0   3      129.11      130.64      2.64 o 
  -3   0   3      102.63      109.80      1.85 o 
  -2   0   3     3670.41     3558.83     34.57 o 
  -1   0   3      122.77      128.80      1.65 o 
   0   0   3       12.91        7.22      0.46 o 
   1   0   3      108.86      111.41      1.28 o 
   2   0   3      609.21      587.13      5.48 o 
   3   0   3      414.14      442.29      4.78 o 
   4   0   3        2.23        2.34      0.40 o 
   5   0   3      178.83      159.93      2.41 o 
   6   0   3       49.87       46.52      1.25 o 
   7   0   3       16.64       15.34      1.15 o 
   8   0   3        0.23        0.30      0.90 o 
   9   0   3        0.94        1.91      1.77 o 
  10   0   3        3.55        0.61      1.89 o 
 -10   1   3        1.86        1.80      3.61 o 
  -9   1   3        0.77        1.34      2.53 o 
  -8   1   3        8.60        9.24      2.32 o 
  -7   1   3        0.01       -1.48      1.48 o 
  -6   1   3       77.11       68.39      3.73 o 
  -5   1   3        8.54       11.09      0.94 o 
  -4   1   3     2995.74     3016.27     26.87 o 
  -3   1   3       28.90       25.45      1.35 o 
  -2   1   3     1378.03     1426.81     12.93 o 
  -1   1   3      821.28      735.73      6.83 o 
   0   1   3     1099.11     1042.81      8.61 o 
   1   1   3      378.45      355.75      2.83 o 
   2   1   3      126.05      127.77      1.53 o 
   3   1   3       42.08       58.63      1.48 o 
   4   1   3       95.48       75.66      1.71 o 
   5   1   3        3.93        1.70      0.49 o 
   6   1   3        0.12        0.29      0.51 o 
   7   1   3        8.47        8.18      1.13 o 
   8   1   3        0.53        1.61      0.99 o 
   9   1   3        1.31        3.09      1.30 o 
  10   1   3       34.25       40.11      2.88 o 
  11   1   3       67.45       80.23      3.48 o 
 -10   2   3        0.09       -1.25      3.05 o 
  -9   2   3        1.85        2.01      2.76 o 
  -8   2   3       10.06        7.67      2.13 o 
  -7   2   3        0.52        1.80      1.63 o 
  -6   2   3       35.49       38.04      1.52 o 
  -5   2   3        4.22        4.10      1.07 o 
  -4   2   3     1420.52     1519.73     14.90 o 
  -3   2   3      214.46      241.64      3.12 o 
  -2   2   3       13.02       18.93      0.74 o 
  -1   2   3     1198.18     1159.14      9.65 o 
   0   2   3     6095.65     5975.41     47.52 o 
   1   2   3        4.92        6.24      0.37 o 
   2   2   3        9.70       10.00      0.44 o 
   3   2   3     1037.59     1131.68     16.35 o 
   4   2   3      752.57      754.04     23.44 o 
   5   2   3       28.01       29.86      2.69 o 
   6   2   3       16.93       16.09      1.90 o 
   7   2   3       12.01        7.91      1.82 o 
   8   2   3       76.27       75.24      2.58 o 
   9   2   3       23.96       23.57      1.38 o 
  10   2   3       40.11       42.53      3.60 o 
  11   2   3        5.50        9.68      2.37 o 
  -9   3   3        1.38        4.84      3.38 o 
  -8   3   3       33.46       31.94      3.17 o 
  -7   3   3       31.46       30.85      2.51 o 
  -6   3   3       20.96       18.36      2.04 o 
  -5   3   3        5.30        5.36      1.05 o 
  -4   3   3       53.12       52.25      1.52 o 
  -3   3   3       22.52       23.55      0.97 o 
  -2   3   3      140.53      149.10      2.26 o 
  -1   3   3       92.49      114.09      1.65 o 
   0   3   3     1778.57     1794.47     15.40 o 
   1   3   3       17.82       16.31      0.59 o 
   2   3   3      493.07      451.25      4.38 o 
   3   3   3      241.17      232.98      3.83 o 
   4   3   3     1126.65     1206.38     17.47 o 
   5   3   3     1036.72     1158.41     25.12 o 
   6   3   3       25.71       30.18      2.59 o 
   7   3   3        8.51        7.73      2.71 o 
   8   3   3       35.23       38.04      5.71 o 
   9   3   3        6.78        7.05      4.71 o 
  10   3   3        2.98        5.27      1.58 o 
  11   3   3        0.04        2.71      2.21 o 
  -9   4   3        1.92        1.86      2.74 o 
  -8   4   3        1.18       -1.40      2.24 o 
  -7   4   3        6.19        9.03      2.35 o 
  -6   4   3        0.75       -0.76      1.61 o 
  -5   4   3       13.38       15.82      1.40 o 
  -4   4   3       94.19      101.43      2.12 o 
  -3   4   3       88.87      101.99      2.01 o 
  -2   4   3       14.19       16.20      1.16 o 
  -1   4   3       10.61        9.09      0.73 o 
   0   4   3     1074.79     1042.66     10.43 o 
   1   4   3       27.59       26.48      1.01 o 
   2   4   3      101.16       99.69      1.53 o 
   3   4   3        3.21        2.63      0.56 o 
   4   4   3      586.83      637.79      7.29 o 
   5   4   3       98.27      110.58      3.76 o 
   6   4   3      113.95      111.77      4.19 o 
   7   4   3       34.76       37.26      2.87 o 
  10   4   3        0.03        2.01      2.01 o 
  11   4   3        2.44        3.13      2.04 o 
  -8   5   3        1.45        5.13      2.71 o 
  -7   5   3        2.01       -2.08      2.12 o 
  -6   5   3        0.14       -1.61      1.77 o 
  -5   5   3        3.80        4.12      1.46 o 
  -4   5   3        6.10        8.07      1.19 o 
  -3   5   3      259.81      280.59      3.72 o 
  -2   5   3      212.62      253.09      3.70 o 
  -1   5   3      372.41      389.74      5.40 o 
   0   5   3       45.22       38.73      1.34 o 
   1   5   3        1.12       -0.39      0.58 o 
   2   5   3      108.63      103.39      1.83 o 
   3   5   3       10.80        7.29      0.87 o 
   4   5   3       21.42       23.37      0.92 o 
   5   5   3       17.00       15.15      0.82 o 
   6   5   3       23.19       27.50      1.02 o 
   7   5   3        0.03       -0.47      1.12 o 
   8   5   3        0.05       -0.39      1.19 o 
   9   5   3       11.49       12.41      1.84 o 
  10   5   3        2.82        3.32      2.22 o 
  11   5   3        5.57        0.48      2.84 o 
  -8   6   3        0.50       -0.10      3.69 o 
  -7   6   3        1.03        0.12      2.37 o 
  -6   6   3        5.42        2.88      4.13 o 
  -5   6   3        0.77       -2.30      2.30 o 
  -4   6   3        0.83        1.38      1.52 o 
  -3   6   3       18.46       19.38      1.36 o 
  -2   6   3      434.86      482.32      6.24 o 
  -1   6   3      105.97      108.87      2.59 o 
   0   6   3      134.06      134.22      2.96 o 
   1   6   3        0.64       -0.85      0.85 o 
   2   6   3       11.03        9.09      1.00 o 
   3   6   3       40.36       39.02      1.59 o 
   4   6   3      111.37      107.12      2.22 o 
   5   6   3      106.38       95.57      2.00 o 
   6   6   3        6.44        6.94      0.95 o 
   7   6   3       25.33       28.67      1.31 o 
   8   6   3        0.11       -0.47      1.03 o 
   9   6   3        1.88        3.65      1.09 o 
  10   6   3        3.77        3.42      1.23 o 
  11   6   3       13.61       13.18      2.46 o 
  -7   7   3        0.01        1.65      3.75 o 
  -6   7   3       14.29       14.02      2.90 o 
  -5   7   3       15.24       11.32      2.48 o 
  -4   7   3       14.83       14.56      2.10 o 
  -3   7   3        3.26        2.16      1.69 o 
  -2   7   3       27.14       27.89      1.87 o 
  -1   7   3        8.36        9.60      1.43 o 
   0   7   3       19.36       22.28      2.01 o 
   1   7   3        1.24        1.25      1.05 o 
   2   7   3       35.88       36.71      1.54 o 
   3   7   3      115.24      109.76      2.22 o 
   4   7   3       24.53       23.26      1.36 o 
   5   7   3       16.98       18.90      1.17 o 
   6   7   3      267.10      269.80      6.26 o 
   7   7   3      249.70      248.92      5.78 o 
   8   7   3        3.15        3.13      1.26 o 
   9   7   3        0.60       -0.46      1.38 o 
  10   7   3        0.73        0.19      1.41 o 
  11   7   3        0.03        0.66      2.44 o 
  -6   8   3        0.00       -1.53      3.66 o 
  -5   8   3        5.53        7.77      3.73 o 
  -4   8   3        0.58        1.09      2.13 o 
  -3   8   3        1.10        2.37      1.70 o 
  -2   8   3        5.73        4.88      1.70 o 
  -1   8   3       21.53       20.49      2.20 o 
   0   8   3        1.04       -0.72      1.33 o 
   1   8   3       33.24       30.11      2.73 o 
   2   8   3       11.94       12.85      1.23 o 
   3   8   3        4.66        5.05      1.09 o 
   4   8   3        0.15       -1.07      1.07 o 
   5   8   3      229.08      216.24      4.30 o 
   6   8   3      181.10      191.70      5.02 o 
   7   8   3       78.01       78.31      3.27 o 
   8   8   3       51.49       54.51      3.27 o 
   9   8   3        3.34        3.09      2.07 o 
  10   8   3        2.95        0.29      1.95 o 
  11   8   3        3.04        4.71      1.96 o 
  -5   9   3        0.42        5.44      5.06 o 
  -4   9   3        1.97        1.39      3.53 o 
  -3   9   3        2.63        4.13      1.99 o 
  -2   9   3        5.00        4.37      2.10 o 
  -1   9   3       31.26       32.74      3.11 o 
   0   9   3      116.79      102.56      4.08 o 
   1   9   3       61.45       67.45      4.14 o 
   2   9   3       30.03       31.77      2.06 o 
   3   9   3      102.80      101.35      3.53 o 
   4   9   3       20.40       17.39      3.16 o 
   5   9   3       48.32       48.58      3.61 o 
   6   9   3       30.82       24.58      2.43 o 
   7   9   3        0.02        2.20      1.80 o 
   8   9   3        0.29       -0.10      1.78 o 
   9   9   3        0.06       -0.40      1.70 o 
  10   9   3        0.60        0.04      1.89 o 
  -4  10   3       15.38       16.76      4.48 o 
  -3  10   3        0.85       -0.20      3.41 o 
  -2  10   3        0.45        1.79      2.06 o 
  -1  10   3       20.52       25.14      3.37 o 
   0  10   3        4.35        2.42      2.40 o 
   1  10   3       26.91       25.47      2.33 o 
   2  10   3        0.52       -1.64      1.64 o 
   3  10   3        0.13        1.60      1.67 o 
   4  10   3        2.11        0.79      1.89 o 
   5  10   3       42.66       41.68      4.35 o 
   6  10   3        4.14        2.45      2.02 o 
   7  10   3        0.06        0.74      1.96 o 
   8  10   3       16.06       17.36      2.41 o 
   9  10   3        1.42        1.88      2.02 o 
  10  10   3        2.20        0.92      2.74 o 
  -3  11   3       24.09       25.58      4.99 o 
  -2  11   3        9.24        8.68      6.75 o 
  -1  11   3        0.16        3.41      2.87 o 
   0  11   3       45.24       39.48      4.88 o 
   1  11   3       12.23       14.84      3.76 o 
   2  11   3        0.67        1.99      1.97 o 
   3  11   3        5.82        4.17      2.37 o 
   4  11   3        8.43        8.65      2.71 o 
   5  11   3       15.08       17.12      2.64 o 
   6  11   3        8.67       13.09      2.52 o 
   7  11   3       14.61       14.20      2.80 o 
   8  11   3        0.92       -2.05      2.13 o 
   9  11   3        2.98        1.24      2.55 o 
  -1  12   3        0.33        6.92      4.15 o 
   0  12   3        3.44        1.22      3.64 o 
   1  12   3        4.78       -0.30      3.28 o 
   2  12   3        0.32       -3.83      4.58 o 
   3  12   3        7.33        7.54      2.81 o 
   4  12   3        0.41       -1.43      2.58 o 
   5  12   3        1.57        3.15      2.68 o 
   6  12   3        2.69       -1.10      2.55 o 
   7  12   3       12.08       26.69      5.85 o 
   8  12   3        0.33        1.88      3.41 o 
   1  13   3        0.13       10.40      6.02 o 
   2  13   3        0.02        8.33      5.92 o 
   3  13   3        0.05        1.21      5.49 o 
   4  13   3        0.12       -1.01      4.88 o 
   5  13   3        7.63        8.71      4.15 o 
   6  13   3        0.98        4.31      3.98 o 
  -5 -11   4        0.80        2.64      5.41 o 
  -4 -11   4        2.56       -3.25      4.91 o 
  -3 -11   4        8.38       17.19      6.44 o 
  -2 -11   4        7.97        3.91      3.66 o 
  -1 -11   4       12.23       11.32      3.23 o 
  -8 -10   4        0.05       -2.06      3.25 o 
  -7 -10   4        1.36        0.12      3.38 o 
  -6 -10   4        1.11        4.10      5.19 o 
  -5 -10   4        0.03       -0.94      3.06 o 
  -4 -10   4        0.79       -1.63      2.98 o 
  -3 -10   4       26.59       27.32      4.74 o 
  -2 -10   4       31.99       33.89      3.75 o 
  -1 -10   4        5.96        9.68      3.67 o 
   0 -10   4        0.00        2.34      2.45 o 
   1 -10   4       17.47       13.24      8.68 o 
   2 -10   4        4.90       -2.18      5.63 o 
  -9  -9   4        0.04        1.40      4.14 o 
  -8  -9   4        2.05        5.11      3.59 o 
  -7  -9   4        4.46        4.67      2.69 o 
  -6  -9   4       64.48       58.66      5.30 o 
  -5  -9   4        0.23       -0.36      2.26 o 
  -4  -9   4        0.29       -0.37      2.15 o 
  -3  -9   4       75.20       78.37      3.96 o 
  -2  -9   4       90.63      100.47      4.45 o 
  -1  -9   4        0.41       -0.60      1.97 o 
   0  -9   4        8.32        9.28      2.38 o 
   1  -9   4        7.78        4.02      2.31 o 
   2  -9   4        5.40        6.68      3.69 o 
   3  -9   4       13.57       12.03      3.47 o 
  -9  -8   4        2.15       -2.36      2.36 o 
  -8  -8   4        1.83        0.33      2.28 o 
  -7  -8   4       20.32       14.53      2.95 o 
  -6  -8   4        5.71        4.77      2.46 o 
  -5  -8   4       21.78       23.83      3.64 o 
  -4  -8   4       34.09       37.13      2.83 o 
  -3  -8   4        1.33        2.99      1.64 o 
  -2  -8   4       67.53       64.67      3.06 o 
  -1  -8   4       16.68       14.11      2.32 o 
   0  -8   4        1.24        2.21      1.70 o 
   1  -8   4        1.30        0.98      1.71 o 
   2  -8   4        0.34        0.86      1.93 o 
   3  -8   4        2.73        4.45      2.40 o 
   4  -8   4        5.32        4.37      2.50 o 
   5  -8   4        3.56        3.05      2.64 o 
 -10  -7   4        1.59        1.79      2.38 o 
  -9  -7   4        2.95        4.86      2.31 o 
  -8  -7   4        3.34        5.51      2.14 o 
  -7  -7   4       10.96       10.81      2.23 o 
  -6  -7   4       54.93       55.46      3.29 o 
  -5  -7   4      100.85      102.11      4.09 o 
  -4  -7   4        8.80       10.22      1.63 o 
  -3  -7   4        0.34        0.16      1.32 o 
  -2  -7   4       34.00       32.15      2.04 o 
  -1  -7   4        1.53       -0.38      1.30 o 
   0  -7   4        3.14        4.69      1.73 o 
   1  -7   4        0.22        1.51      1.80 o 
   2  -7   4      114.55      103.81      3.68 o 
   3  -7   4        5.49        5.21      2.28 o 
   4  -7   4        8.26       13.63      2.54 o 
   5  -7   4        4.67        8.64      2.59 o 
   6  -7   4        2.97        3.20      2.94 o 
 -10  -6   4        0.26        3.65      2.26 o 
  -9  -6   4        0.01        2.28      2.11 o 
  -8  -6   4        0.54       -1.49      1.83 o 
  -7  -6   4        0.09       -0.72      1.74 o 
  -6  -6   4        1.62       -0.07      1.65 o 
  -5  -6   4       28.24       27.31      2.36 o 
  -4  -6   4        3.44        2.91      1.44 o 
  -3  -6   4        1.19        0.26      1.07 o 
  -2  -6   4       23.00       23.88      1.97 o 
  -1  -6   4      104.12      103.61      2.69 o 
   0  -6   4      411.78      379.40      6.03 o 
   1  -6   4       30.15       32.85      2.22 o 
   2  -6   4      225.15      227.97      5.18 o 
   3  -6   4        9.21        9.95      1.82 o 
   4  -6   4       68.69       62.69      4.80 o 
   5  -6   4        3.30        3.80      2.23 o 
   6  -6   4        0.83        2.01      2.33 o 
   7  -6   4        0.01       -2.31      2.31 o 
 -10  -5   4        1.25        2.42      2.17 o 
  -9  -5   4        2.21        4.89      2.08 o 
  -8  -5   4        3.50        0.40      1.78 o 
  -7  -5   4        5.64        7.61      1.84 o 
  -6  -5   4        4.69        4.88      1.48 o 
  -5  -5   4        2.71        2.10      1.12 o 
  -4  -5   4        8.15       11.76      1.11 o 
  -3  -5   4       77.56       76.02      2.16 o 
  -2  -5   4        4.32        5.63      1.03 o 
  -1  -5   4      227.06      223.25      3.71 o 
   0  -5   4      640.57      604.57      7.55 o 
   1  -5   4       59.76       56.74      2.03 o 
   2  -5   4        6.43        6.66      1.26 o 
   3  -5   4       93.27       95.36      3.12 o 
   4  -5   4        0.06       -1.71      1.71 o 
   5  -5   4       31.00       29.23      2.69 o 
   6  -5   4        0.86        0.62      2.00 o 
   7  -5   4       10.58       12.34      3.41 o 
 -10  -4   4        0.00       -2.26      2.26 o 
  -9  -4   4        2.62        2.30      1.92 o 
  -8  -4   4        6.92        7.04      1.88 o 
  -7  -4   4        0.00        0.75      1.62 o 
  -6  -4   4       57.92       63.27      3.08 o 
  -5  -4   4        6.36        4.97      1.04 o 
  -4  -4   4      285.87      279.67      4.13 o 
  -3  -4   4       22.01       22.11      1.55 o 
  -2  -4   4       14.70       12.55      1.00 o 
  -1  -4   4       61.90       63.20      2.45 o 
   0  -4   4        6.81        5.30      0.94 o 
   1  -4   4      108.88      116.18      2.45 o 
   2  -4   4      158.90      161.54      3.63 o 
   3  -4   4       16.68       17.31      1.25 o 
   4  -4   4       39.48       39.21      1.77 o 
   5  -4   4       20.92       17.38      2.01 o 
   6  -4   4        0.40        0.18      1.60 o 
   7  -4   4        2.88        1.90      1.95 o 
   8  -4   4       10.43       12.68      2.57 o 
 -11  -3   4        0.20       -0.16      2.96 o 
 -10  -3   4        0.03        0.15      2.68 o 
  -9  -3   4        3.89        2.09      1.99 o 
  -8  -3   4        0.02       -1.38      1.74 o 
  -7  -3   4        0.33        0.88      1.74 o 
  -6  -3   4      225.84      238.51      4.29 o 
  -5  -3   4       25.78       34.45      1.36 o 
  -4  -3   4       39.39       40.36      1.31 o 
  -3  -3   4       96.29       97.11      1.98 o 
  -2  -3   4       11.87       14.09      0.87 o 
  -1  -3   4       22.49       25.27      1.66 o 
   0  -3   4        7.59        4.85      0.85 o 
   1  -3   4      518.77      541.42      6.48 o 
   2  -3   4       64.14       68.32      1.74 o 
   3  -3   4        3.97        5.37      0.83 o 
   4  -3   4       75.98       78.45      1.88 o 
   5  -3   4      115.14      104.13      3.35 o 
   6  -3   4       11.40       10.47      2.05 o 
   7  -3   4        3.00        3.42      1.71 o 
   8  -3   4       30.39       29.86      2.73 o 
   9  -3   4        0.44        2.07      2.09 o 
 -11  -2   4        0.53        5.64      5.03 o 
 -10  -2   4        6.07        1.99      2.76 o 
  -9  -2   4       14.98       15.79      2.91 o 
  -8  -2   4        2.28        0.64      1.67 o 
  -7  -2   4       37.42       30.77      2.85 o 
  -6  -2   4        0.40       -0.78      0.87 o 
  -5  -2   4       40.56       38.24      1.39 o 
  -4  -2   4      763.16      739.57      7.78 o 
  -3  -2   4        0.98        1.15      0.79 o 
  -2  -2   4       28.97       39.43      1.21 o 
  -1  -2   4       52.71       59.62      1.37 o 
   0  -2   4       24.69       25.66      1.11 o 
   1  -2   4     1487.43     1575.19     20.81 o 
   2  -2   4       24.27       29.31      1.21 o 
   3  -2   4      517.18      541.74      6.36 o 
   4  -2   4      105.85      102.51      2.06 o 
   5  -2   4       28.43       21.17      1.37 o 
   6  -2   4       10.24       13.63      1.44 o 
   7  -2   4        0.09       -0.67      1.39 o 
   8  -2   4        1.89        1.57      1.58 o 
   9  -2   4        3.88        6.00      1.84 o 
 -10  -1   4        2.63        3.09      2.86 o 
  -9  -1   4        1.81       -0.42      3.10 o 
  -8  -1   4        8.70        7.59      1.77 o 
  -7  -1   4       40.22       42.76      2.73 o 
  -6  -1   4       84.33       89.51      2.17 o 
  -5  -1   4      105.43       99.39      2.24 o 
  -4  -1   4       19.75       22.66      1.09 o 
  -3  -1   4      209.45      203.54      2.93 o 
  -2  -1   4     1140.92     1160.58     11.39 o 
  -1  -1   4      436.78      450.72      4.65 o 
   0  -1   4      266.92      270.08      3.06 o 
   1  -1   4      791.12      726.97      7.38 o 
   2  -1   4     4758.30     5162.81     45.52 o 
   3  -1   4       50.06       61.09      1.83 o 
   4  -1   4      387.45      362.31      4.49 o 
   5  -1   4      132.62      138.76      2.34 o 
   6  -1   4        5.42        9.44      1.20 o 
   7  -1   4        1.72        2.70      1.17 o 
   8  -1   4       34.65       39.02      2.14 o 
   9  -1   4        2.53        4.43      1.77 o 
  10  -1   4        1.26       -1.58      1.58 o 
 -10   0   4        0.86        1.74      3.35 o 
  -9   0   4        4.34        3.75      2.70 o 
  -8   0   4        8.57        5.40      2.16 o 
  -7   0   4        0.00       -0.62      1.60 o 
  -6   0   4       34.28       32.48      1.39 o 
  -5   0   4        2.86        3.36      0.88 o 
  -4   0   4     1966.77     1986.70     20.02 o 
  -3   0   4       52.41       44.31      1.28 o 
  -2   0   4     1538.73     1476.60     14.94 o 
  -1   0   4       27.15       20.08      0.78 o 
   0   0   4     1359.14     1344.97     11.12 o 
   1   0   4        3.71        9.44      0.55 o 
   2   0   4      682.68      731.02      7.75 o 
   3   0   4       20.81       31.44      0.91 o 
   4   0   4        8.12       12.95      0.68 o 
   5   0   4        0.00        0.05      0.64 o 
   6   0   4       71.07       67.57      1.65 o 
   7   0   4        0.00       -0.29      0.81 o 
   8   0   4        3.61        2.89      0.97 o 
   9   0   4        6.36        5.60      1.41 o 
  10   0   4       16.41       16.46      2.25 o 
 -10   1   4        0.80        1.68      3.00 o 
  -9   1   4        0.46       -1.26      2.59 o 
  -8   1   4        0.11        0.30      2.70 o 
  -7   1   4       13.35        8.16      2.02 o 
  -6   1   4      192.34      197.27      4.75 o 
  -5   1   4       28.17       33.12      1.38 o 
  -4   1   4     4471.24     4461.31     41.44 o 
  -3   1   4      120.46      124.55      2.07 o 
  -2   1   4       17.22       19.11      0.82 o 
  -1   1   4      902.54      861.93      7.70 o 
   0   1   4       66.18       64.75      1.11 o 
   1   1   4       22.00       26.53      0.66 o 
   2   1   4      446.98      462.33      4.66 o 
   3   1   4      456.32      445.92      5.09 o 
   4   1   4       12.21       15.02      0.72 o 
   5   1   4       24.85       22.84      0.95 o 
   6   1   4        4.82        5.94      0.61 o 
   7   1   4       10.28       10.55      0.99 o 
   8   1   4       14.03       15.00      1.28 o 
   9   1   4       71.30       72.24      2.85 o 
  10   1   4       59.14       69.88      3.06 o 
 -10   2   4        1.79       -0.95      6.39 o 
  -9   2   4        2.20       -1.44      2.73 o 
  -8   2   4        0.03        1.72      2.61 o 
  -7   2   4        9.46        7.51      2.34 o 
  -6   2   4      130.53      126.99      4.09 o 
  -5   2   4       65.39       66.37      2.08 o 
  -4   2   4     1147.78     1193.12     12.03 o 
  -3   2   4       77.26       72.87      1.67 o 
  -2   2   4     2470.61     2378.26     29.18 o 
  -1   2   4      220.01      230.73      2.68 o 
   0   2   4      672.23      656.61      5.52 o 
   1   2   4      438.46      404.17      3.51 o 
   2   2   4       39.05       37.45      0.75 o 
   3   2   4     1024.35      978.96     14.03 o 
   4   2   4      268.65      288.51      4.76 o 
   5   2   4      220.85      226.25      8.28 o 
   6   2   4        0.06        0.52      1.28 o 
   7   2   4        1.91        2.97      1.55 o 
   8   2   4        0.00       -0.06      1.33 o 
   9   2   4       57.98       64.39      5.65 o 
  10   2   4       20.33       19.72      2.21 o 
  11   2   4       15.20       19.60      7.45 o 
  -9   3   4        0.43        3.17      3.20 o 
  -8   3   4        5.29        3.48      3.07 o 
  -7   3   4        2.03        3.12      2.12 o 
  -6   3   4       43.45       37.85      2.60 o 
  -5   3   4       32.11       35.20      1.67 o 
  -4   3   4       75.86       71.66      1.93 o 
  -3   3   4        5.42        4.01      0.74 o 
  -2   3   4      113.37      116.09      1.82 o 
  -1   3   4      237.78      213.02      2.58 o 
   0   3   4        1.82        3.28      0.60 o 
   1   3   4      528.57      580.08      5.11 o 
   2   3   4       17.74       11.37      0.64 o 
   3   3   4      245.17      240.60      3.03 o 
   4   3   4      273.67      322.94      5.33 o 
   5   3   4        0.04       -0.99      1.36 o 
   6   3   4       49.30       55.74      3.36 o 
   7   3   4        0.33        2.20      1.73 o 
   8   3   4       28.67       19.18      5.14 o 
   9   3   4        2.18       -4.03      4.05 o 
  10   3   4        3.77        2.28      2.25 o 
  11   3   4        7.65        7.61      2.05 o 
  -9   4   4        0.64        1.84      3.51 o 
  -8   4   4        6.08        1.36      3.75 o 
  -7   4   4        7.20        7.03      2.37 o 
  -6   4   4       16.34       12.48      2.28 o 
  -5   4   4        1.55       -0.98      0.98 o 
  -4   4   4       41.08       43.66      1.60 o 
  -3   4   4        4.77        4.07      0.88 o 
  -2   4   4       27.39       31.40      1.38 o 
  -1   4   4      361.22      355.21      4.47 o 
   0   4   4      184.00      173.87      2.53 o 
   1   4   4     2234.58     2174.21     19.65 o 
   2   4   4       34.26       40.08      1.07 o 
   3   4   4      297.86      325.94      4.07 o 
   4   4   4     1655.17     1718.62     20.08 o 
   5   4   4      164.97      173.16      3.44 o 
   6   4   4       40.28       44.57      3.17 o 
   7   4   4        9.89        8.60      2.17 o 
   8   4   4        6.18       -1.94      3.85 o 
   9   4   4        0.23       -4.25      4.25 o 
  -8   5   4       15.27        8.46      3.88 o 
  -7   5   4        2.44        2.39      3.39 o 
  -6   5   4       10.47        9.98      2.26 o 
  -5   5   4        0.58       -0.26      1.53 o 
  -4   5   4       34.01       39.43      2.12 o 
  -3   5   4       55.79       64.11      1.81 o 
  -2   5   4       58.81       70.76      2.66 o 
  -1   5   4      203.18      207.60      3.17 o 
   0   5   4      145.72      149.95      2.62 o 
   1   5   4     1243.49     1207.76     13.76 o 
   2   5   4       91.37       98.06      2.33 o 
   3   5   4      636.90      663.13      8.48 o 
   4   5   4      304.94      294.14      3.59 o 
   5   5   4      271.74      278.25      3.92 o 
   6   5   4        7.89        7.10      1.07 o 
   7   5   4        6.58        7.50      2.20 o 
  -8   6   4        0.01        0.16      3.80 o 
  -7   6   4        4.84        1.77      3.38 o 
  -6   6   4        2.59        3.13      2.24 o 
  -5   6   4        9.82       10.50      2.21 o 
  -4   6   4       70.63       69.50      5.00 o 
  -3   6   4       12.87       10.55      1.36 o 
  -2   6   4      332.29      333.57      4.75 o 
  -1   6   4       66.99       76.44      2.46 o 
   0   6   4      283.84      283.37      4.84 o 
   1   6   4     1452.99     1374.41     18.53 o 
   2   6   4      635.59      609.85      7.54 o 
   3   6   4       26.56       22.00      1.25 o 
   4   6   4       37.88       39.78      1.38 o 
   5   6   4        2.52        4.36      0.73 o 
   6   6   4        9.04        9.56      0.94 o 
   7   6   4        0.45        0.91      0.91 o 
   8   6   4       12.15       12.25      2.97 o 
   9   6   4       22.38       20.23      1.77 o 
  10   6   4        2.72        0.18      2.69 o 
  11   6   4       16.72       17.22      3.02 o 
  -7   7   4        7.69        6.00      5.50 o 
  -6   7   4        0.85        5.88      3.37 o 
  -5   7   4        0.02       -2.56      2.56 o 
  -4   7   4       43.32       45.79      2.73 o 
  -3   7   4       13.92       13.83      1.87 o 
  -2   7   4       21.27       20.02      1.68 o 
  -1   7   4        4.17        4.23      1.30 o 
   0   7   4       34.08       33.19      1.86 o 
   1   7   4       28.85       30.61      1.87 o 
   2   7   4      125.21      123.08      2.92 o 
   3   7   4      174.60      171.79      3.44 o 
   4   7   4        0.32        0.09      0.96 o 
   5   7   4      117.99      119.12      2.99 o 
   6   7   4       13.73       14.48      1.44 o 
   7   7   4        0.92       -0.07      1.10 o 
   8   7   4        0.07       -0.29      1.09 o 
   9   7   4        2.61        1.98      1.56 o 
  10   7   4        3.45        4.32      1.41 o 
  11   7   4        0.19        2.03      2.24 o 
  -6   8   4        0.41       -0.09      3.68 o 
  -5   8   4        1.34        0.12      3.32 o 
  -4   8   4        0.03       -1.64      4.80 o 
  -3   8   4        0.38        1.30      1.65 o 
  -2   8   4       13.91       11.58      1.85 o 
  -1   8   4       54.93       56.26      2.88 o 
   0   8   4        1.91       -0.23      1.36 o 
   1   8   4       26.18       24.67      1.96 o 
   2   8   4        8.83        8.05      1.27 o 
   3   8   4       61.49       63.58      2.12 o 
   4   8   4      277.24      276.46      4.84 o 
   5   8   4      673.33      637.22     11.72 o 
   6   8   4       11.30       15.27      1.69 o 
   7   8   4        3.31        1.92      1.55 o 
   8   8   4        3.72        3.92      1.58 o 
   9   8   4        1.56        1.74      1.89 o 
  10   8   4        0.06        0.93      1.69 o 
  11   8   4        0.01       -0.84      2.45 o 
  -5   9   4        0.09        4.58      5.06 o 
  -4   9   4        0.12        1.60      3.40 o 
  -3   9   4        0.09       -0.15      2.27 o 
  -2   9   4       17.22       18.63      2.52 o 
  -1   9   4       24.59       25.60      3.06 o 
   0   9   4        0.10        0.41      1.98 o 
   1   9   4        2.02        1.53      1.74 o 
   2   9   4        0.00       -1.75      1.75 o 
   3   9   4      113.08      102.58      3.24 o 
   4   9   4      230.70      222.80      6.12 o 
   5   9   4       87.46       80.16      4.00 o 
   6   9   4       22.03       25.74      2.34 o 
   7   9   4        1.07       -0.89      1.68 o 
   8   9   4        0.08       -0.96      1.62 o 
   9   9   4        0.83       -2.08      2.08 o 
  10   9   4        1.50        0.71      1.92 o 
  -4  10   4        4.41       11.10      5.56 o 
  -3  10   4        3.07        6.47      4.96 o 
  -2  10   4       17.17       18.14      3.84 o 
  -1  10   4        3.99        2.37      7.16 o 
   0  10   4        0.09        0.25      2.13 o 
   1  10   4       21.92       21.55      2.56 o 
   2  10   4        0.89       -2.55      2.55 o 
   3  10   4        0.45        2.18      1.65 o 
   4  10   4       18.99       13.63      2.24 o 
   5  10   4        0.61        0.10      1.83 o 
   6  10   4        3.57        0.58      1.82 o 
   7  10   4       25.24       22.11      2.52 o 
   8  10   4       13.67       15.12      2.37 o 
   9  10   4        0.12        1.10      1.90 o 
  10  10   4        0.49       -0.72      2.95 o 
  -3  11   4        1.63        1.17      3.79 o 
  -2  11   4       26.51       22.72      4.62 o 
  -1  11   4       39.37       39.86      4.10 o 
   0  11   4        3.45        5.31      3.20 o 
   1  11   4        0.24       -0.40      3.04 o 
   2  11   4        0.56        1.79      2.36 o 
   3  11   4        0.23        0.46      2.32 o 
   4  11   4        1.55        1.30      2.32 o 
   5  11   4        0.89        0.46      2.02 o 
   6  11   4        0.72        0.45      2.08 o 
   7  11   4       13.52       11.75      2.54 o 
   8  11   4       24.35       26.89      2.88 o 
   9  11   4        1.69        2.78      4.38 o 
  -1  12   4        1.04       -0.65      6.44 o 
   0  12   4        0.46        0.99      3.41 o 
   1  12   4        3.80        4.41      4.66 o 
   2  12   4        2.06       13.14      5.34 o 
   3  12   4       17.09       14.95      4.04 o 
   4  12   4       16.54       23.63      3.39 o 
   5  12   4        9.87       11.37      2.95 o 
   6  12   4        0.18        1.16      2.68 o 
   7  12   4       14.74       22.45      3.43 o 
   8  12   4       19.69       22.03      3.57 o 
   1  13   4        1.86       -4.81      4.81 o 
   2  13   4        0.42       -2.29      4.58 o 
   3  13   4        0.20        4.33      5.41 o 
   4  13   4        2.81        4.29      3.75 o 
   5  13   4       32.28       40.17      6.93 o 
   6  13   4        0.03       -0.06      3.57 o 
   7  13   4        4.06        3.14      3.84 o 
  -4 -11   5        0.62        1.69      5.71 o 
  -3 -11   5        2.14        9.54      6.29 o 
  -7 -10   5        0.07       -2.52      3.51 o 
  -6 -10   5        0.01       -2.88      3.38 o 
  -4 -10   5        0.96       -3.50      3.50 o 
  -3 -10   5        0.02        3.79      3.20 o 
  -2 -10   5        3.54        4.32      2.80 o 
  -1 -10   5        6.99        3.73      2.82 o 
   0 -10   5        0.42        0.45      2.89 o 
   1 -10   5        0.00       -1.02      3.81 o 
  -8  -9   5        0.32       -3.27      3.27 o 
  -7  -9   5        0.01        1.55      4.24 o 
  -6  -9   5        2.94        2.50      2.73 o 
  -5  -9   5        0.00       -2.01      2.87 o 
  -4  -9   5        0.20        1.30      2.30 o 
  -3  -9   5       23.47       25.89      3.35 o 
  -2  -9   5        4.11        5.28      2.63 o 
  -1  -9   5        1.84        3.08      2.15 o 
   0  -9   5       50.47       54.51      3.67 o 
   1  -9   5        1.00        3.74      2.60 o 
   2  -9   5        6.38        2.82      3.72 o 
   3  -9   5        0.76        2.69      3.03 o 
  -9  -8   5        9.38        5.97     10.12 o 
  -8  -8   5       16.63       13.72      3.17 o 
  -7  -8   5       22.97       22.25      3.26 o 
  -6  -8   5        9.40        4.79      2.57 o 
  -5  -8   5        2.26        1.40      2.28 o 
  -4  -8   5        7.81        6.81      2.60 o 
  -3  -8   5       81.08       90.36      5.90 o 
  -2  -8   5        0.06       -0.37      1.89 o 
  -1  -8   5       26.29       27.16      2.73 o 
   0  -8   5        0.59        2.86      2.23 o 
   1  -8   5        6.01        7.10      2.03 o 
   2  -8   5       29.08       37.25      3.92 o 
   3  -8   5       12.56       10.47      2.76 o 
   4  -8   5        1.25       -2.37      2.37 o 
  -9  -7   5        4.50        9.50      2.92 o 
  -8  -7   5       15.38       17.06      2.69 o 
  -7  -7   5        0.00       -1.70      2.11 o 
  -6  -7   5       13.47       12.06      2.60 o 
  -5  -7   5        1.93       -1.47      1.61 o 
  -4  -7   5        2.20       -1.56      1.83 o 
  -3  -7   5       35.42       34.26      3.43 o 
  -2  -7   5        7.14        9.54      1.83 o 
  -1  -7   5       14.28       18.20      1.90 o 
   0  -7   5      153.26      158.38      4.53 o 
   1  -7   5       21.49       24.06      2.26 o 
   2  -7   5       84.24       83.74      6.02 o 
   3  -7   5        4.51        2.47      2.23 o 
   4  -7   5       17.23       20.23      2.91 o 
   5  -7   5        0.34        2.95      2.58 o 
 -10  -6   5        0.59       -2.25      2.25 o 
  -9  -6   5        4.53        5.20      2.30 o 
  -8  -6   5        1.43        0.05      1.97 o 
  -7  -6   5        0.16        0.44      1.87 o 
  -6  -6   5       26.36       23.14      2.48 o 
  -5  -6   5       16.79       17.07      1.95 o 
  -4  -6   5        4.40        3.98      1.40 o 
  -3  -6   5        6.34        6.50      1.46 o 
  -2  -6   5       73.76       75.02      2.54 o 
  -1  -6   5      317.09      326.26      6.33 o 
   0  -6   5      989.35      951.08     12.94 o 
   1  -6   5        2.12        5.99      1.71 o 
   2  -6   5        8.06        8.76      1.74 o 
   3  -6   5       22.20       20.56      2.57 o 
   4  -6   5        4.85        1.67      2.05 o 
   5  -6   5        0.00       -0.48      2.10 o 
   6  -6   5        8.11       10.51      2.72 o 
 -10  -5   5        0.01       -1.99      2.45 o 
  -9  -5   5        0.32       -0.43      1.93 o 
  -8  -5   5        3.24        0.45      1.85 o 
  -7  -5   5       12.52       16.66      2.28 o 
  -6  -5   5        0.04        1.72      1.72 o 
  -5  -5   5        8.80       10.33      1.49 o 
  -4  -5   5        6.12        4.47      1.15 o 
  -3  -5   5       17.22       17.03      1.41 o 
  -2  -5   5        0.49        0.78      1.03 o 
  -1  -5   5        9.23        9.43      1.23 o 
   0  -5   5      664.97      632.55      7.97 o 
   1  -5   5        4.46        3.25      1.12 o 
   2  -5   5      499.82      488.07      8.05 o 
   3  -5   5        9.33        9.50      1.60 o 
   4  -5   5       16.65       18.62      4.29 o 
   5  -5   5        8.96        8.80      2.22 o 
   6  -5   5        0.02       -2.01      2.01 o 
   7  -5   5        2.02        4.23      2.42 o 
 -10  -4   5        0.03       -2.29      2.29 o 
  -9  -4   5        2.65        4.26      2.10 o 
  -8  -4   5       14.04       15.86      2.77 o 
  -7  -4   5       15.78       16.97      2.19 o 
  -6  -4   5      138.77      136.98      3.80 o 
  -5  -4   5        1.55        0.60      1.03 o 
  -4  -4   5       74.31       69.79      1.97 o 
  -3  -4   5        3.25        2.99      0.92 o 
  -2  -4   5       22.73       21.61      1.42 o 
  -1  -4   5       86.12       84.69      2.20 o 
   0  -4   5      190.88      199.75      3.40 o 
   1  -4   5        2.45        0.36      0.75 o 
   2  -4   5       30.76       32.33      1.90 o 
   3  -4   5      153.97      145.41      3.21 o 
   4  -4   5        2.28       -0.91      1.18 o 
   5  -4   5        3.52        4.54      1.75 o 
   6  -4   5        4.06        3.37      2.42 o 
   7  -4   5        4.94        1.94      2.16 o 
   8  -4   5        4.80        1.36      2.37 o 
 -10  -3   5        0.03       -0.84      2.82 o 
  -9  -3   5        1.23        0.15      2.69 o 
  -8  -3   5        7.66        6.61      2.18 o 
  -7  -3   5        7.67        5.40      1.82 o 
  -6  -3   5      181.80      194.70      4.42 o 
  -5  -3   5        7.63        9.01      1.12 o 
  -4  -3   5       60.70       62.35      1.72 o 
  -3  -3   5      486.78      502.93      6.28 o 
  -2  -3   5      306.75      310.52      4.11 o 
  -1  -3   5      270.45      267.56      3.91 o 
   0  -3   5       78.93       81.29      2.10 o 
   1  -3   5       26.28       24.39      1.25 o 
   2  -3   5        4.76        2.98      0.79 o 
   3  -3   5       12.11       11.69      1.03 o 
   4  -3   5       10.23        6.62      1.04 o 
   5  -3   5       14.58       16.86      2.57 o 
   6  -3   5        7.30        7.15      1.74 o 
   7  -3   5       12.01       11.40      1.97 o 
   8  -3   5       31.15       34.33      2.92 o 
 -10  -2   5        0.42       -1.27      2.76 o 
  -9  -2   5        0.30       -0.70      2.51 o 
  -8  -2   5        3.70        3.02      1.88 o 
  -7  -2   5       90.09      102.42      4.22 o 
  -6  -2   5        0.01       -0.27      1.05 o 
  -5  -2   5       10.68       10.55      1.05 o 
  -4  -2   5      170.46      178.77      2.69 o 
  -3  -2   5      159.74      189.01      3.26 o 
  -2  -2   5       42.36       37.17      1.48 o 
  -1  -2   5       76.31       68.37      1.89 o 
   0  -2   5       39.53       42.03      1.50 o 
   1  -2   5       64.94       58.08      1.52 o 
   2  -2   5      488.12      536.21      6.29 o 
   3  -2   5        8.08        9.99      1.20 o 
   4  -2   5       37.81       42.25      1.49 o 
   5  -2   5      218.71      208.18      4.05 o 
   6  -2   5       26.31       27.60      2.57 o 
   7  -2   5        9.27        9.40      1.70 o 
   8  -2   5        2.62        3.68      1.69 o 
   9  -2   5       26.84       37.37      2.85 o 
 -10  -1   5        0.40       -1.83      2.87 o 
  -9  -1   5        0.16       -0.72      2.60 o 
  -8  -1   5        2.07        1.06      1.70 o 
  -7  -1   5       37.99       40.51      3.34 o 
  -6  -1   5      226.08      222.15      4.20 o 
  -5  -1   5       10.99       12.67      1.14 o 
  -4  -1   5       95.66       83.03      1.94 o 
  -3  -1   5      483.84      544.82      6.84 o 
  -2  -1   5      250.67      244.55      3.71 o 
  -1  -1   5       39.20       46.58      1.27 o 
   0  -1   5       81.97       82.54      1.74 o 
   1  -1   5      693.85      728.00      7.55 o 
   2  -1   5     1354.71     1490.57     15.25 o 
   3  -1   5       32.79       38.02      1.34 o 
   4  -1   5       37.30       45.79      1.61 o 
   5  -1   5      290.47      298.14      4.08 o 
   6  -1   5      283.49      288.76      4.89 o 
   7  -1   5        0.55        0.92      1.28 o 
   8  -1   5        5.09        5.02      1.54 o 
   9  -1   5        2.27        2.77      1.61 o 
  10  -1   5        1.27       -1.41      1.62 o 
 -10   0   5        4.79        9.58      3.22 o 
  -9   0   5        7.75        6.43      2.88 o 
  -8   0   5        4.49        0.97      1.64 o 
  -7   0   5       33.03       31.51      2.42 o 
  -6   0   5      508.56      492.05     10.23 o 
  -5   0   5       13.10       12.03      1.25 o 
  -4   0   5      191.84      205.93      3.18 o 
  -3   0   5       35.71       41.14      1.47 o 
  -2   0   5       37.19       39.61      1.24 o 
  -1   0   5      116.26      112.14      1.78 o 
   0   0   5     1029.81     1031.02     10.15 o 
   1   0   5       10.82       20.60      0.83 o 
   2   0   5      538.69      608.04      6.25 o 
   3   0   5      229.13      230.03      3.01 o 
   4   0   5      392.36      424.39      4.92 o 
   5   0   5       18.01       16.46      0.86 o 
   6   0   5      259.47      238.23      3.56 o 
   7   0   5       53.51       59.93      1.94 o 
   8   0   5        0.25        2.18      0.98 o 
   9   0   5       14.68       15.36      2.30 o 
  10   0   5        1.85       -1.37      2.81 o 
 -10   1   5        5.05        1.77      3.13 o 
  -9   1   5        2.64        7.34      3.05 o 
  -8   1   5       19.64       14.00      3.06 o 
  -7   1   5        1.04        0.34      1.62 o 
  -6   1   5      655.85      665.47     11.62 o 
  -5   1   5       31.04       32.16      1.92 o 
  -4   1   5     1489.56     1503.06     14.85 o 
  -3   1   5        3.30        2.78      0.66 o 
  -2   1   5       39.59       42.93      1.79 o 
  -1   1   5       31.02       35.29      0.95 o 
   0   1   5       49.22       57.14      1.24 o 
   1   1   5       46.20       58.47      1.21 o 
   2   1   5     1579.22     1576.16     17.04 o 
   3   1   5      402.75      417.77      4.64 o 
   4   1   5        3.92        3.85      0.60 o 
   5   1   5        9.77        9.39      0.78 o 
   6   1   5      133.89      124.94      2.08 o 
   7   1   5        9.70        7.41      0.89 o 
   8   1   5       71.23       68.30      2.20 o 
   9   1   5      195.53      205.93      4.21 o 
  10   1   5       13.83       14.99      1.95 o 
  -9   2   5        0.68        3.08      3.12 o 
  -8   2   5        0.99        0.66      2.59 o 
  -7   2   5       18.38       15.66      2.40 o 
  -6   2   5      433.88      404.86      8.18 o 
  -5   2   5       21.66       24.45      1.54 o 
  -4   2   5       80.36       82.50      2.19 o 
  -3   2   5      161.97      152.78      3.06 o 
  -2   2   5       25.75       26.23      1.03 o 
  -1   2   5       66.08       67.80      2.46 o 
   0   2   5       87.51       95.33      1.57 o 
   1   2   5      264.85      247.39      2.76 o 
   2   2   5      254.59      281.92      3.60 o 
   3   2   5       34.15       42.69      0.87 o 
   4   2   5        4.69        3.49      0.67 o 
   5   2   5        6.10        5.28      0.75 o 
   6   2   5       66.44       60.68      1.77 o 
   7   2   5       28.84       32.67      5.01 o 
   8   2   5      166.46      186.45     11.76 o 
   9   2   5       43.77       51.49      7.82 o 
  10   2   5        3.23        4.54      1.85 o 
  11   2   5       11.83        9.40      2.34 o 
  -9   3   5        5.40        2.12      4.35 o 
  -8   3   5        7.51        5.80      3.18 o 
  -7   3   5        5.52        1.11      2.83 o 
  -6   3   5       84.63       73.44      4.11 o 
  -5   3   5        5.96        8.89      1.58 o 
  -4   3   5      243.37      250.73      4.15 o 
  -3   3   5      181.07      172.64      3.52 o 
  -2   3   5        2.36        2.96      0.73 o 
  -1   3   5      133.71      150.10      2.33 o 
   0   3   5      420.13      397.51      4.74 o 
   1   3   5     1044.55     1045.17      9.27 o 
   2   3   5      471.51      498.57      5.52 o 
   3   3   5      361.56      414.66      4.55 o 
   4   3   5       23.09       29.88      1.29 o 
   5   3   5        0.09       -0.52      0.52 o 
   6   3   5       56.81       49.70      3.27 o 
   7   3   5        0.07       -0.16      1.54 o 
   8   3   5       41.22       45.16      6.29 o 
   9   3   5       12.67        4.05      4.56 o 
  10   3   5       20.77       17.02      5.87 o 
  11   3   5        7.46       -0.25      5.49 o 
  -9   4   5        0.97       -2.08      4.04 o 
  -8   4   5        2.26       -2.47      3.19 o 
  -7   4   5        0.39       -0.81      2.74 o 
  -6   4   5        2.44       -0.46      1.93 o 
  -5   4   5        0.00       -0.44      1.34 o 
  -4   4   5       22.25       22.02      1.34 o 
  -3   4   5       15.53       14.89      1.01 o 
  -2   4   5       26.72       24.45      1.23 o 
  -1   4   5       87.98       85.83      2.30 o 
   0   4   5      975.45      964.02     10.43 o 
   1   4   5       17.97       17.71      0.80 o 
   2   4   5     2578.43     2833.26     26.59 o 
   3   4   5      663.34      687.11      7.40 o 
   4   4   5       74.31       81.57      1.51 o 
   5   4   5       42.36       39.96      2.21 o 
   6   4   5       38.76       39.87      6.49 o 
   7   4   5        0.30       -0.93      3.25 o 
   8   4   5        2.43        1.16      3.95 o 
   9   4   5        0.72        1.38      4.25 o 
  10   4   5        1.23        1.86      4.86 o 
  -8   5   5        0.78        1.56      4.57 o 
  -7   5   5        1.23       -2.80      3.70 o 
  -6   5   5       25.67       22.51      3.97 o 
  -5   5   5        0.06       -1.42      1.42 o 
  -4   5   5        4.18        3.17      1.15 o 
  -3   5   5        5.73        6.67      0.97 o 
  -2   5   5        4.20        5.13      0.85 o 
  -1   5   5       40.72       38.68      1.38 o 
   0   5   5      627.32      601.45      7.10 o 
   1   5   5     1327.59     1264.68     13.31 o 
   2   5   5      499.08      529.35      5.73 o 
   3   5   5       63.51       63.93      1.88 o 
   4   5   5       21.42       27.21      1.03 o 
   5   5   5        0.30        0.79      0.63 o 
   6   5   5        8.28        7.64      0.96 o 
   7   5   5        0.27       -4.05      4.05 o 
  -8   6   5        0.00       -0.81      3.62 o 
  -7   6   5        0.66       -2.88      3.20 o 
  -6   6   5        0.37        1.73      2.94 o 
  -5   6   5        9.86        9.17      2.20 o 
  -4   6   5      192.61      198.28      5.10 o 
  -3   6   5      280.77      282.64      5.41 o 
  -2   6   5        5.44        4.81      1.03 o 
  -1   6   5       17.72       17.40      1.18 o 
   0   6   5      576.37      584.61      8.30 o 
   1   6   5     1139.23     1159.09     17.86 o 
   2   6   5        9.57        9.04      1.11 o 
   3   6   5       14.41        9.86      1.00 o 
   4   6   5      166.67      166.68      2.97 o 
   5   6   5       11.91       12.10      0.93 o 
   6   6   5       14.58       15.09      1.02 o 
   7   6   5        2.68        2.19      0.92 o 
   8   6   5        6.69        6.16      1.36 o 
  -7   7   5       10.01       12.18      4.45 o 
  -6   7   5        1.47       -1.77      3.18 o 
  -5   7   5        1.42        0.42      3.11 o 
  -4   7   5       35.25       34.11      2.43 o 
  -3   7   5        3.89       -0.57      1.40 o 
  -2   7   5        1.42        1.32      1.19 o 
  -1   7   5        8.41        8.35      1.15 o 
   0   7   5       32.95       33.90      1.99 o 
   1   7   5      230.75      220.16      4.69 o 
   2   7   5      197.63      198.79      3.81 o 
   3   7   5       31.59       27.79      1.92 o 
   4   7   5       18.74       19.07      1.41 o 
   5   7   5      269.43      252.70      4.21 o 
   6   7   5       24.44       27.08      2.14 o 
   7   7   5       14.40       12.41      1.62 o 
   8   7   5        0.23       -1.05      1.05 o 
   9   7   5        2.01        1.25      1.11 o 
  10   7   5       11.55       13.52      1.96 o 
  11   7   5        0.66        2.94      1.98 o 
  -6   8   5        5.53        3.35      3.88 o 
  -5   8   5        0.00        4.45      3.44 o 
  -4   8   5        4.61        6.24      4.30 o 
  -3   8   5       12.69        9.45      2.52 o 
  -2   8   5       24.86       29.86      2.23 o 
  -1   8   5        1.26       -0.48      1.19 o 
   0   8   5        0.01        0.09      1.38 o 
   1   8   5       19.89       24.38      2.10 o 
   2   8   5       22.79       25.20      2.76 o 
   3   8   5       64.98       62.01      2.55 o 
   4   8   5      497.94      508.24      7.45 o 
   5   8   5      222.87      214.16      5.05 o 
   6   8   5       35.03       35.39      2.15 o 
   7   8   5        5.64        8.60      1.53 o 
   8   8   5        8.90        9.86      1.75 o 
   9   8   5        1.09        0.11      1.51 o 
  10   8   5        1.82        2.38      1.59 o 
  11   8   5        0.68        2.68      2.36 o 
  -5   9   5        0.10        6.49      5.16 o 
  -4   9   5        0.79        1.81      4.76 o 
  -3   9   5        1.28        4.96      3.00 o 
  -2   9   5       40.46       44.78      4.36 o 
  -1   9   5       16.79       16.12      2.45 o 
   0   9   5       14.22       16.17      2.46 o 
   1   9   5       27.96       27.72      3.37 o 
   2   9   5       16.15       11.60      2.37 o 
   3   9   5      175.00      181.95      6.10 o 
   4   9   5      103.47       92.86      4.40 o 
   5   9   5       32.38       32.40      2.51 o 
   6   9   5       29.23       27.53      2.38 o 
   7   9   5        7.91        6.35      2.05 o 
   8   9   5        4.24        1.52      1.79 o 
   9   9   5        0.06       -1.31      1.74 o 
  10   9   5        3.77        6.54      2.92 o 
  -4  10   5        0.80        2.84      4.91 o 
  -3  10   5        0.01        0.73      4.63 o 
  -2  10   5       19.84       18.58      3.79 o 
  -1  10   5       24.11       26.31      4.76 o 
   0  10   5        3.24       -1.23      2.70 o 
   1  10   5       39.26       38.38      3.47 o 
   2  10   5       14.13       10.67      2.51 o 
   3  10   5        0.24        0.30      1.85 o 
   4  10   5        5.23        7.80      2.42 o 
   5  10   5        0.19       -0.42      1.76 o 
   6  10   5        0.72        1.29      1.83 o 
   7  10   5        9.77       12.40      2.20 o 
   8  10   5        1.52        4.49      2.20 o 
   9  10   5        2.12        3.09      2.10 o 
  10  10   5        1.50       -0.09      2.11 o 
  -3  11   5        2.06       11.98      5.99 o 
  -2  11   5        6.17        4.00      3.67 o 
  -1  11   5       20.39       14.93      3.85 o 
   0  11   5        5.98        4.69      3.29 o 
   1  11   5        0.38       -0.06      2.88 o 
   2  11   5        2.05        3.03      2.34 o 
   3  11   5       12.23       10.30      3.29 o 
   4  11   5       22.85       27.10      3.87 o 
   5  11   5        3.17        1.96      2.63 o 
   6  11   5        4.30       -0.07      2.42 o 
   7  11   5        4.24        5.78      2.53 o 
   8  11   5        2.21        1.53      2.45 o 
   9  11   5        4.70        5.46      2.60 o 
  -1  12   5        1.00       -0.17      3.81 o 
   0  12   5        5.30        7.47      3.87 o 
   1  12   5        8.69        6.27      5.08 o 
   2  12   5        0.66        0.33      4.28 o 
   3  12   5        6.48        9.03      3.66 o 
   4  12   5        0.21       -1.85      3.40 o 
   5  12   5        0.43        4.33      3.27 o 
   6  12   5        0.22       -1.34      3.23 o 
   7  12   5        1.35        4.02      3.02 o 
   8  12   5        0.27       -0.34      2.75 o 
   1  13   5        0.50       10.95      6.02 o 
   2  13   5        0.24       11.48      6.04 o 
   3  13   5        3.82        6.37      5.51 o 
   4  13   5        2.48        4.56      3.87 o 
   5  13   5       14.76       14.33      4.36 o 
   6  13   5        3.45        4.50      3.73 o 
   7  13   5        1.06       -1.78      4.10 o 
  -6 -10   6        0.61       -4.88      4.88 o 
  -5 -10   6        0.21       -2.52      5.06 o 
  -2 -10   6       17.49       26.22      3.80 o 
  -1 -10   6        1.91        4.87      3.15 o 
   0 -10   6        0.16       -2.32      5.29 o 
  -7  -9   6        0.95        7.23      3.58 o 
  -6  -9   6        2.49        7.05      3.69 o 
  -5  -9   6        0.36       -2.41      3.34 o 
  -4  -9   6        0.76       -2.86      2.86 o 
  -3  -9   6        6.75        8.93      4.01 o 
  -2  -9   6        0.22        3.59      2.58 o 
  -1  -9   6        0.15       -0.33      2.31 o 
   0  -9   6       32.86       39.16      3.46 o 
   1  -9   6        0.31        4.58      3.75 o 
   2  -9   6        0.01       -0.48      4.38 o 
  -8  -8   6       14.46        8.48      7.36 o 
  -7  -8   6        0.31       -2.24      2.24 o 
  -6  -8   6        4.57        7.02      2.71 o 
  -5  -8   6        0.19       -1.55      2.25 o 
  -4  -8   6        0.70       -1.85      1.85 o 
  -3  -8   6        6.59        7.11      3.11 o 
  -2  -8   6       97.85      100.50      4.49 o 
  -1  -8   6        8.66        6.87      2.31 o 
   0  -8   6        2.58        2.57      2.07 o 
   1  -8   6       52.78       60.72      4.37 o 
   2  -8   6        4.98        2.27      3.45 o 
   3  -8   6        0.87        4.04      2.60 o 
   4  -8   6        4.01        3.17      3.14 o 
  -9  -7   6       10.08        9.71      3.83 o 
  -8  -7   6        6.52        6.79      2.85 o 
  -7  -7   6        0.01       -3.43      3.43 o 
  -6  -7   6       20.59       24.91      3.15 o 
  -5  -7   6       27.60       31.44      3.67 o 
  -4  -7   6        1.98       -0.35      3.08 o 
  -3  -7   6        0.70       -1.74      1.74 o 
  -2  -7   6      193.20      186.96      8.67 o 
  -1  -7   6       64.03       74.16      3.73 o 
   0  -7   6        2.30        2.84      1.71 o 
   1  -7   6        2.41        3.56      1.70 o 
   2  -7   6        0.09       -1.08      2.46 o 
   3  -7   6       11.46       15.57      2.74 o 
   4  -7   6        7.94       10.98      2.79 o 
   5  -7   6        0.83        3.90      2.62 o 
  -9  -6   6        1.32        1.36      2.62 o 
  -8  -6   6        2.18        2.30      2.43 o 
  -7  -6   6        1.83        3.40      2.10 o 
  -6  -6   6       10.70       11.95      2.31 o 
  -5  -6   6       40.19       41.49      3.74 o 
  -4  -6   6        0.60        1.94      1.48 o 
  -3  -6   6       27.33       27.25      2.22 o 
  -2  -6   6      706.24      707.10     18.29 o 
  -1  -6   6      184.42      197.47      4.79 o 
   0  -6   6      424.04      403.74      7.66 o 
   1  -6   6       21.42       22.07      2.14 o 
   2  -6   6       20.50       17.34      2.05 o 
   3  -6   6        8.33        2.54      2.17 o 
   4  -6   6        8.02        7.56      2.35 o 
   5  -6   6        0.58        0.00      2.27 o 
   6  -6   6        3.53        3.18      2.67 o 
 -10  -5   6        1.88        1.24      2.61 o 
  -9  -5   6        0.09        2.28      2.26 o 
  -8  -5   6        0.08        1.00      2.09 o 
  -7  -5   6        0.43       -1.74      1.81 o 
  -6  -5   6        1.75        1.01      2.34 o 
  -5  -5   6       47.43       46.48      2.54 o 
  -4  -5   6        2.04        1.08      1.31 o 
  -3  -5   6       49.34       54.42      2.17 o 
  -2  -5   6      141.69      130.14      3.20 o 
  -1  -5   6      107.27      102.24      3.61 o 
   0  -5   6       70.10       62.95      2.94 o 
   1  -5   6       17.89       21.07      2.00 o 
   2  -5   6       76.80       75.44      3.02 o 
   3  -5   6       12.35       15.49      1.90 o 
   4  -5   6        0.14       -1.80      1.80 o 
   5  -5   6        0.00       -1.79      1.94 o 
   6  -5   6        2.45        6.01      2.41 o 
   7  -5   6        0.96       -0.40      2.41 o 
 -10  -4   6        0.19       -0.26      2.61 o 
  -9  -4   6        0.53       -0.03      2.22 o 
  -8  -4   6        0.03        2.98      2.02 o 
  -7  -4   6       18.28       20.44      2.37 o 
  -6  -4   6       57.70       59.35      3.14 o 
  -5  -4   6        2.55        0.90      1.24 o 
  -4  -4   6       27.12       30.07      1.59 o 
  -3  -4   6       28.46       34.73      1.72 o 
  -2  -4   6      314.86      302.05      4.60 o 
  -1  -4   6       15.15       15.78      1.30 o 
   0  -4   6      433.91      417.63      6.18 o 
   1  -4   6       67.98       67.66      2.45 o 
   2  -4   6       21.47       18.66      1.81 o 
   3  -4   6       14.29       14.88      1.94 o 
   4  -4   6        4.75        5.36      1.36 o 
   5  -4   6       12.41       15.31      2.30 o 
   6  -4   6       11.14       11.62      2.37 o 
   7  -4   6        3.45        7.46      2.36 o 
   8  -4   6        0.36       -0.41      2.30 o 
 -10  -3   6        2.37       -1.36      2.60 o 
  -9  -3   6        0.08        1.62      2.07 o 
  -8  -3   6       59.19       61.26      3.30 o 
  -7  -3   6        2.40        0.24      1.74 o 
  -6  -3   6       29.81       28.53      2.93 o 
  -5  -3   6       19.47       15.08      1.41 o 
  -4  -3   6       64.93       70.98      1.94 o 
  -3  -3   6        4.53        2.58      0.93 o 
  -2  -3   6       37.11       35.03      1.51 o 
  -1  -3   6        0.17       -0.56      0.81 o 
   0  -3   6        3.22        2.81      0.82 o 
   1  -3   6      102.83      111.82      2.28 o 
   2  -3   6       42.99       49.08      1.67 o 
   3  -3   6       42.70       44.63      2.00 o 
   4  -3   6       56.44       53.05      2.97 o 
   5  -3   6       18.63       20.51      2.03 o 
   6  -3   6      101.17      107.01      3.73 o 
   7  -3   6       18.89       18.00      2.42 o 
   8  -3   6        0.54       -2.03      2.03 o 
 -10  -2   6        0.56       -2.82      2.82 o 
  -9  -2   6        1.51       -0.79      3.22 o 
  -8  -2   6       52.12       48.27      6.53 o 
  -7  -2   6        2.27        2.68      1.91 o 
  -6  -2   6       51.99       47.42      2.55 o 
  -5  -2   6        7.49        7.97      1.02 o 
  -4  -2   6        5.39        6.02      0.99 o 
  -3  -2   6        0.20       -0.38      0.80 o 
  -2  -2   6        1.65        3.18      0.95 o 
  -1  -2   6        2.83        0.28      0.83 o 
   0  -2   6        0.72        4.11      0.81 o 
   1  -2   6       14.08       18.81      1.10 o 
   2  -2   6        7.24        9.20      0.97 o 
   3  -2   6       33.16       28.77      1.70 o 
   4  -2   6       37.78       39.33      1.63 o 
   5  -2   6      177.68      181.92      3.70 o 
   6  -2   6        4.89        3.16      1.51 o 
   7  -2   6       11.17       11.87      1.86 o 
   8  -2   6        0.10        0.31      1.71 o 
   9  -2   6        0.74       -0.40      1.98 o 
 -10  -1   6        0.05       -0.40      3.01 o 
  -9  -1   6        1.52        1.66      3.91 o 
  -8  -1   6        5.19        2.11      2.25 o 
  -7  -1   6        9.11        8.82      2.39 o 
  -6  -1   6       62.19       63.00      2.82 o 
  -5  -1   6       21.86       22.73      1.38 o 
  -4  -1   6       10.27       10.20      1.31 o 
  -3  -1   6       19.45       14.69      1.06 o 
  -2  -1   6        8.90       12.34      1.11 o 
  -1  -1   6       36.14       35.32      1.50 o 
   0  -1   6     2509.25     2639.46     28.40 o 
   1  -1   6     1036.85     1154.97     11.59 o 
   2  -1   6       54.34       57.23      1.55 o 
   3  -1   6       21.53       24.81      1.14 o 
   4  -1   6      278.87      284.02      3.96 o 
   5  -1   6      406.89      380.63      5.86 o 
   6  -1   6       56.10       51.07      2.01 o 
   7  -1   6        8.62        7.76      1.54 o 
   8  -1   6       67.29       77.47      3.11 o 
   9  -1   6        0.15       -1.52      1.52 o 
 -10   0   6        0.73       -0.20      3.03 o 
  -9   0   6        4.63        6.20      5.35 o 
  -8   0   6       23.29       17.33      2.58 o 
  -7   0   6       43.12       46.68      2.84 o 
  -6   0   6       22.69       24.00      2.24 o 
  -5   0   6        0.76        1.70      0.98 o 
  -4   0   6        8.71       11.30      1.09 o 
  -3   0   6        5.84        4.98      0.91 o 
  -2   0   6       77.52       78.20      2.58 o 
  -1   0   6       15.98       21.01      1.12 o 
   0   0   6     1367.65     1471.61     15.19 o 
   1   0   6      292.50      344.77      4.06 o 
   2   0   6        1.93       -0.53      0.53 o 
   3   0   6       45.05       53.56      1.55 o 
   4   0   6        1.43        1.74      0.67 o 
   5   0   6      238.10      228.70      3.21 o 
   6   0   6        4.10        5.03      1.13 o 
   7   0   6        0.22        0.83      1.04 o 
   8   0   6        0.13        0.16      1.12 o 
   9   0   6        7.80        6.92      1.47 o 
  10   0   6        0.00       -1.48      1.88 o 
 -10   1   6        0.85        0.58      4.12 o 
  -9   1   6        1.15       -0.43      3.59 o 
  -8   1   6       74.28       72.25      9.20 o 
  -7   1   6       24.87       22.88      3.39 o 
  -6   1   6      491.32      504.82     12.11 o 
  -5   1   6       31.14       29.54      1.61 o 
  -4   1   6      123.20      129.30      2.58 o 
  -3   1   6       25.02       22.31      1.17 o 
  -2   1   6      584.53      638.47      7.33 o 
  -1   1   6      119.37      105.01      2.41 o 
   0   1   6      219.68      212.00      2.84 o 
   1   1   6      200.33      203.20      3.54 o 
   2   1   6     1452.11     1607.24     16.36 o 
   3   1   6       48.19       49.70      1.23 o 
   4   1   6        7.94        5.44      0.62 o 
   5   1   6        3.44        2.29      0.70 o 
   6   1   6       26.99       23.41      1.09 o 
   7   1   6       32.36       32.61      1.33 o 
   8   1   6      136.71      142.32      3.30 o 
   9   1   6       81.86       75.59      3.43 o 
  10   1   6        6.80       10.65      1.91 o 
  -9   2   6        4.59        1.79      3.16 o 
  -8   2   6       16.20       13.37      3.50 o 
  -7   2   6       27.97       32.29      3.72 o 
  -6   2   6      864.71      871.90     18.34 o 
  -5   2   6        0.17        3.11      1.65 o 
  -4   2   6       72.61       75.55      2.18 o 
  -3   2   6        5.53        5.74      0.90 o 
  -2   2   6       31.62       26.95      1.28 o 
  -1   2   6       56.34       56.23      1.62 o 
   0   2   6       81.03       70.42      1.99 o 
   1   2   6      310.33      338.70      3.86 o 
   2   2   6     1252.64     1224.47     14.46 o 
   3   2   6      708.37      737.37      7.82 o 
   4   2   6       72.09       76.97      1.47 o 
   5   2   6       29.78       23.24      0.99 o 
   6   2   6       35.50       32.67      1.36 o 
   7   2   6      229.34      210.02      4.12 o 
   8   2   6      148.52      149.16     11.79 o 
   9   2   6       11.28       12.72      2.12 o 
  10   2   6        1.90       -0.24      1.79 o 
  -9   3   6        2.21        0.57      3.35 o 
  -8   3   6       39.47       26.60      6.18 o 
  -7   3   6        2.15        0.59      2.88 o 
  -6   3   6       53.33       48.72      5.46 o 
  -5   3   6       53.97       55.32      4.20 o 
  -4   3   6       75.19       75.16      2.16 o 
  -3   3   6       76.53       73.50      1.81 o 
  -2   3   6        0.14       -0.62      0.64 o 
  -1   3   6        0.04       -0.16      0.77 o 
   0   3   6        5.21        6.96      0.61 o 
   1   3   6        0.34        1.32      0.56 o 
   2   3   6       32.98       50.56      1.93 o 
   3   3   6       93.51      106.52      1.72 o 
   4   3   6       69.61       71.06      1.24 o 
   5   3   6       54.31       55.06      1.33 o 
   6   3   6        4.55        3.29      1.58 o 
   7   3   6       47.17       52.31      5.97 o 
   8   3   6       30.65       33.40      5.84 o 
   9   3   6       18.91       30.43      6.14 o 
  10   3   6       23.71       20.99      6.44 o 
  11   3   6        2.71        4.05      5.51 o 
  -9   4   6        0.57        1.12      3.70 o 
  -8   4   6        0.86       -3.19      5.15 o 
  -7   4   6        1.42        0.42      2.92 o 
  -6   4   6        0.56        2.80      2.82 o 
  -5   4   6       27.76       32.84      2.57 o 
  -4   4   6        0.10        0.04      1.37 o 
  -3   4   6        0.00       -0.73      0.95 o 
  -2   4   6        1.53        3.35      1.36 o 
  -1   4   6       13.27       15.55      1.40 o 
   0   4   6        2.76        0.93      0.78 o 
   1   4   6      165.01      179.60      2.51 o 
   2   4   6     1012.60     1155.64     10.74 o 
   3   4   6       54.60       51.25      1.20 o 
   4   4   6      102.71      100.73      1.84 o 
   5   4   6        1.50        1.92      0.72 o 
   6   4   6        0.00       -0.12      0.73 o 
   7   4   6       55.63       42.31      5.74 o 
   8   4   6        6.00        0.73      3.90 o 
   9   4   6        0.13       -4.05      4.05 o 
  10   4   6        0.88       -4.13      4.13 o 
  11   4   6        0.01       -5.08      5.08 o 
  -8   5   6        1.11        5.15      3.54 o 
  -7   5   6        0.52        0.49      3.08 o 
  -6   5   6       23.27       19.43      3.63 o 
  -5   5   6        0.10       -0.04      2.05 o 
  -4   5   6        6.00        6.93      2.73 o 
  -3   5   6        0.32       -0.32      1.01 o 
  -2   5   6        4.70        5.18      1.22 o 
  -1   5   6       22.35       23.14      1.73 o 
   0   5   6       92.98      113.23      2.51 o 
   1   5   6       25.47       24.41      1.03 o 
   2   5   6      146.43      161.17      2.50 o 
   3   5   6       88.26       89.52      2.27 o 
   4   5   6      251.06      260.20      3.56 o 
   5   5   6      108.52      113.69      2.14 o 
   6   5   6       26.52       28.04      1.34 o 
   7   5   6        0.05       -3.10      3.10 o 
   8   5   6        6.79       16.46      4.98 o 
   9   5   6        3.84       -0.63      4.58 o 
  -7   6   6        1.75       -0.20      3.55 o 
  -6   6   6        0.97       -2.92      2.92 o 
  -5   6   6        1.51        0.20      2.80 o 
  -4   6   6       42.97       44.31      3.02 o 
  -3   6   6        6.39        5.26      1.21 o 
  -2   6   6       52.98       49.74      1.84 o 
  -1   6   6       69.74       72.74      2.51 o 
   0   6   6        3.85        2.70      1.16 o 
   1   6   6      308.22      314.44      4.90 o 
   2   6   6        2.36        3.35      0.85 o 
   3   6   6        7.94       12.86      1.06 o 
   4   6   6        3.49        4.71      1.05 o 
   5   6   6        1.49        1.07      0.88 o 
   6   6   6       19.66       20.97      1.15 o 
   7   6   6        0.19        0.81      1.03 o 
   8   6   6       11.15        8.00      2.29 o 
  -7   7   6        0.01       -0.78      3.74 o 
  -6   7   6       34.41       42.45      4.99 o 
  -5   7   6       13.29       15.41      3.87 o 
  -4   7   6       32.42       33.87      5.39 o 
  -3   7   6       30.86       33.20      3.12 o 
  -2   7   6        1.50       -1.02      1.02 o 
  -1   7   6        4.44        2.14      0.94 o 
   0   7   6      120.42      107.61      3.54 o 
   1   7   6      240.06      229.25      4.76 o 
   2   7   6      133.00      130.19      3.32 o 
   3   7   6       29.31       33.75      1.59 o 
   4   7   6        4.63        4.67      1.40 o 
   5   7   6       87.31       91.79      2.29 o 
   6   7   6       48.16       48.94      2.10 o 
   7   7   6       64.87       61.05      2.28 o 
   8   7   6       26.12       24.42      1.50 o 
   9   7   6       42.55       38.29      2.53 o 
  10   7   6        0.58        6.02      2.62 o 
  -6   8   6        1.90       -2.11      3.64 o 
  -5   8   6        0.20        0.03      4.03 o 
  -4   8   6        3.45        0.12      3.02 o 
  -3   8   6        0.00       -2.25      2.25 o 
  -2   8   6       26.50       28.80      3.96 o 
  -1   8   6       31.83       29.34      2.13 o 
   0   8   6       94.68       95.28      3.32 o 
   1   8   6       48.67       49.86      2.80 o 
   2   8   6       71.67       65.68      2.61 o 
   3   8   6      495.63      476.26      7.95 o 
   4   8   6        6.69       10.33      1.66 o 
   5   8   6       64.51       65.85      3.26 o 
   6   8   6        6.70        3.49      1.76 o 
   7   8   6        6.15        3.35      1.99 o 
   8   8   6        0.38        0.59      1.26 o 
   9   8   6        0.89        0.33      1.46 o 
  10   8   6        2.29        1.46      2.02 o 
  11   8   6        1.09        2.91      2.19 o 
  -5   9   6        0.09       -0.58      5.19 o 
  -4   9   6        1.02        3.35      4.81 o 
  -3   9   6        6.34        7.01      3.17 o 
  -2   9   6        5.40        5.36      2.97 o 
  -1   9   6        1.16        1.39      3.66 o 
   0   9   6       13.48       18.13      2.58 o 
   1   9   6        3.08        3.02      1.94 o 
   2   9   6      795.45      805.93     14.06 o 
   3   9   6      394.32      394.75     15.24 o 
   4   9   6       26.27       28.85      3.95 o 
   5   9   6       37.05       38.05      2.94 o 
   6   9   6       10.31       11.49      2.18 o 
   7   9   6        0.12       -1.97      3.60 o 
   8   9   6        0.87       -0.02      1.76 o 
   9   9   6        1.66        1.18      1.75 o 
  10   9   6        0.05        0.77      2.43 o 
  -4  10   6        9.16        0.81      5.14 o 
  -3  10   6        5.34        3.95      4.81 o 
  -2  10   6        0.82        3.62      3.11 o 
  -1  10   6        3.82        3.24      3.65 o 
   0  10   6        6.73       -1.00      2.41 o 
   1  10   6       63.31       56.69      3.87 o 
   2  10   6       23.47       22.41      2.86 o 
   3  10   6        1.49        2.62      2.34 o 
   4  10   6       12.12        6.14      2.37 o 
   5  10   6       13.46       14.35      3.32 o 
   6  10   6        7.47        7.98      2.33 o 
   7  10   6        3.62        3.46      2.19 o 
   8  10   6        0.34       -0.86      1.98 o 
   9  10   6        0.65       -0.39      3.05 o 
  10  10   6        2.80        2.79      2.14 o 
  -3  11   6        7.54       -0.28      5.36 o 
  -2  11   6        0.68       -0.39      3.34 o 
  -1  11   6        7.31        6.72      3.61 o 
   0  11   6        0.38       -0.87      2.94 o 
   1  11   6        1.17        2.66      2.55 o 
   2  11   6        2.10        2.61      2.91 o 
   3  11   6        2.54       -2.64      3.05 o 
   4  11   6        3.17        3.71      2.48 o 
   5  11   6        2.10        1.46      2.37 o 
   6  11   6        3.24        4.33      2.54 o 
   7  11   6        5.36        7.00      2.56 o 
   8  11   6        0.40       -1.08      2.36 o 
   9  11   6        2.25        2.24      2.50 o 
  -1  12   6        0.01        5.78      3.88 o 
   0  12   6        0.42       -3.26      3.26 o 
   1  12   6        1.83        5.01      4.86 o 
   2  12   6        3.27        3.35      4.33 o 
   3  12   6        2.18        1.66      3.19 o 
   4  12   6        0.33       -2.96      6.38 o 
   5  12   6        1.98        3.66      3.29 o 
   6  12   6        0.20        2.98      2.68 o 
   7  12   6        0.29        1.96      2.68 o 
   8  12   6        5.40        5.50      2.83 o 
   1  13   6        4.94       -0.48      5.26 o 
   2  13   6        1.12       -4.73      4.73 o 
   3  13   6        0.99        4.03      5.06 o 
   4  13   6        0.00       -0.98      3.90 o 
   5  13   6        3.02        3.14      3.77 o 
   6  13   6        5.23        5.09      6.54 o 
   7  13   6        2.04        4.05      3.61 o 
  -3 -10   7        2.85       -1.49      5.54 o 
  -6  -9   7        0.10        6.17      5.16 o 
  -5  -9   7        1.57        3.73      5.31 o 
  -4  -9   7       13.29        8.23      5.64 o 
  -3  -9   7        1.18        3.23      2.77 o 
  -2  -9   7        7.09        9.08      3.67 o 
  -1  -9   7        0.12        1.90      3.26 o 
   0  -9   7       11.85       10.13      3.29 o 
   1  -9   7        0.62       -0.57      3.93 o 
  -8  -8   7        4.82        2.81      3.67 o 
  -7  -8   7        0.09       -1.88      3.18 o 
  -6  -8   7        0.01        0.79      3.42 o 
  -5  -8   7        0.88        1.53      3.10 o 
  -4  -8   7        3.16        5.19      3.21 o 
  -3  -8   7        1.92        4.47      2.59 o 
  -2  -8   7       20.78       30.44      3.11 o 
  -1  -8   7        9.77        5.28      2.72 o 
   0  -8   7        0.35        3.25      2.63 o 
   1  -8   7        2.94        0.00      2.60 o 
   2  -8   7        0.11       -0.20      3.37 o 
   3  -8   7        0.48        1.34      3.12 o 
  -8  -7   7        0.07        2.78      5.47 o 
  -7  -7   7        0.39        3.14      2.55 o 
  -6  -7   7        0.00       -0.05      2.38 o 
  -5  -7   7        0.06        3.71      2.35 o 
  -4  -7   7        2.88       -0.47      1.97 o 
  -3  -7   7       26.66       27.90      2.86 o 
  -2  -7   7       62.14       67.08      3.78 o 
  -1  -7   7        2.69        2.52      2.24 o 
   0  -7   7        5.78        9.60      2.67 o 
   1  -7   7       17.68       14.82      2.57 o 
   2  -7   7        5.56        7.43      2.93 o 
   3  -7   7        0.94        0.59      2.34 o 
   4  -7   7       22.08       33.27      3.49 o 
  -9  -6   7        0.02        4.15      2.83 o 
  -8  -6   7        0.60        0.73      4.03 o 
  -7  -6   7        0.30       -2.25      2.25 o 
  -6  -6   7        4.62        4.18      2.89 o 
  -5  -6   7        1.39        0.97      1.83 o 
  -4  -6   7       68.75       73.10      3.61 o 
  -3  -6   7        0.14        1.81      1.64 o 
  -2  -6   7       53.35       53.08      2.88 o 
  -1  -6   7        2.36        0.61      1.66 o 
   0  -6   7       65.10       66.30      3.77 o 
   1  -6   7        2.17        1.50      1.84 o 
   2  -6   7        6.54        5.92      2.02 o 
   3  -6   7        0.69       -2.00      2.00 o 
   4  -6   7        9.79       14.90      2.68 o 
   5  -6   7        0.37       -1.42      2.32 o 
  -9  -5   7        2.65        3.42      2.69 o 
  -8  -5   7        4.18        5.13      2.52 o 
  -7  -5   7        0.19        1.89      2.26 o 
  -6  -5   7       46.10       38.88      2.96 o 
  -5  -5   7        2.59        1.06      1.75 o 
  -4  -5   7        8.60        5.38      1.62 o 
  -3  -5   7      131.21      129.48      4.02 o 
  -2  -5   7     1769.57     1732.65     21.75 o 
  -1  -5   7       25.67       28.89      2.11 o 
   0  -5   7        9.63        8.05      1.81 o 
   1  -5   7       69.95       72.92      3.06 o 
   2  -5   7        9.47       11.66      2.81 o 
   3  -5   7       23.49       25.70      2.24 o 
   4  -5   7        6.08        3.14      2.09 o 
   5  -5   7        2.42       -0.41      2.17 o 
   6  -5   7       16.00       19.60      3.27 o 
 -10  -4   7        1.46        2.77      3.45 o 
  -9  -4   7        0.38        1.50      2.60 o 
  -8  -4   7        3.92        1.39      2.11 o 
  -7  -4   7        0.00       -1.23      1.79 o 
  -6  -4   7        0.45       -0.47      1.82 o 
  -5  -4   7       26.04       24.01      2.09 o 
  -4  -4   7        4.09        5.67      1.42 o 
  -3  -4   7        0.03       -0.07      1.13 o 
  -2  -4   7       66.14       66.74      2.21 o 
  -1  -4   7       19.50       21.75      1.79 o 
   0  -4   7      483.46      470.79      6.46 o 
   1  -4   7      211.05      209.04      4.90 o 
   2  -4   7       13.46       14.74      1.65 o 
   3  -4   7        2.15        1.72      1.40 o 
   4  -4   7        1.90        2.22      1.88 o 
   5  -4   7        6.50        5.39      2.14 o 
   6  -4   7        0.47        2.04      2.14 o 
   7  -4   7        0.02       -0.75      2.28 o 
 -10  -3   7        0.83       -2.28      3.15 o 
  -9  -3   7       10.49       12.11      2.61 o 
  -8  -3   7       46.23       45.20      5.12 o 
  -7  -3   7        9.00       10.01      2.14 o 
  -6  -3   7       23.69       23.37      2.38 o 
  -5  -3   7       45.68       48.77      2.29 o 
  -4  -3   7       14.29       16.10      1.38 o 
  -3  -3   7      128.89      120.18      2.93 o 
  -2  -3   7        1.01        0.98      1.01 o 
  -1  -3   7      177.71      159.42      3.31 o 
   0  -3   7        2.49        1.06      0.98 o 
   1  -3   7        1.13       -0.06      0.91 o 
   2  -3   7       14.91        9.79      1.24 o 
   3  -3   7       15.81       15.57      1.43 o 
   4  -3   7        8.05        6.05      1.40 o 
   5  -3   7        4.55        3.72      1.73 o 
   6  -3   7       24.30       23.62      3.06 o 
   7  -3   7        5.08        8.16      2.21 o 
   8  -3   7        0.38        1.73      2.22 o 
 -10  -2   7        7.75       -1.22      3.24 o 
  -9  -2   7        3.99        3.42      2.46 o 
  -8  -2   7       32.03       35.38      3.27 o 
  -7  -2   7        0.43        3.22      2.03 o 
  -6  -2   7        0.17       -1.33      1.33 o 
  -5  -2   7        0.43        0.74      1.24 o 
  -4  -2   7        0.91        0.18      0.93 o 
  -3  -2   7        2.85        3.06      1.08 o 
  -2  -2   7       89.34       90.67      2.57 o 
  -1  -2   7        1.48        1.17      0.92 o 
   0  -2   7        7.62        7.71      0.97 o 
   1  -2   7       15.48       16.45      1.16 o 
   2  -2   7       13.12       19.51      1.62 o 
   3  -2   7       70.50       58.48      2.10 o 
   4  -2   7       31.91       30.35      2.09 o 
   5  -2   7        2.88        2.16      1.21 o 
   6  -2   7       40.85       40.04      2.54 o 
   7  -2   7       21.97       23.94      2.21 o 
   8  -2   7        0.35        1.08      1.92 o 
 -10  -1   7        1.22        4.65      5.80 o 
  -9  -1   7        0.96       -0.89      2.89 o 
  -8  -1   7       21.45       24.09      6.87 o 
  -7  -1   7        0.06        1.35      2.68 o 
  -6  -1   7        6.08        4.11      1.63 o 
  -5  -1   7       16.32       18.75      1.71 o 
  -4  -1   7       51.09       49.16      1.82 o 
  -3  -1   7        2.07        1.43      0.96 o 
  -2  -1   7       16.93       15.16      1.29 o 
  -1  -1   7       18.88       21.62      1.37 o 
   0  -1   7      754.04      751.75     14.80 o 
   1  -1   7      154.02      160.97      2.98 o 
   2  -1   7        0.23        0.95      0.74 o 
   3  -1   7      173.96      182.71      3.46 o 
   4  -1   7       51.51       51.23      2.41 o 
   5  -1   7        0.15       -0.50      1.11 o 
   6  -1   7       13.92       13.55      1.67 o 
   7  -1   7        7.66        6.64      1.63 o 
   8  -1   7       16.17       15.02      1.90 o 
   9  -1   7        0.35        1.03      1.66 o 
 -10   0   7        0.80       -3.26      3.26 o 
  -9   0   7        0.01       -0.36      3.03 o 
  -8   0   7        1.35       -0.02      2.36 o 
  -7   0   7        0.29       -0.28      1.83 o 
  -6   0   7       29.80       27.45      3.85 o 
  -5   0   7        1.83        1.72      1.28 o 
  -4   0   7        0.32       -0.45      0.89 o 
  -3   0   7       73.27       75.28      2.28 o 
  -2   0   7     1267.22     1298.11     16.07 o 
  -1   0   7      612.43      611.23      8.27 o 
   0   0   7      144.13      155.18      2.80 o 
   1   0   7      130.56      131.75      2.30 o 
   2   0   7      174.13      198.04      3.04 o 
   3   0   7        1.39        0.21      0.68 o 
   4   0   7       26.14       19.44      1.07 o 
   5   0   7        1.24        0.69      0.97 o 
   6   0   7       94.51       93.94      2.55 o 
   7   0   7        0.02       -1.03      1.50 o 
   8   0   7        0.67        0.51      1.84 o 
   9   0   7        0.40       -1.76      1.76 o 
  -9   1   7        0.02        4.00      3.38 o 
  -8   1   7        5.12        4.05      3.10 o 
  -7   1   7        2.51        4.80      2.79 o 
  -6   1   7       38.28       32.18      2.59 o 
  -5   1   7        0.53       -1.27      1.27 o 
  -4   1   7        0.77        0.90      0.94 o 
  -3   1   7      223.44      227.97      4.14 o 
  -2   1   7       23.40       25.61      1.96 o 
  -1   1   7       21.03       19.95      1.42 o 
   0   1   7        1.01        0.20      0.67 o 
   1   1   7       26.88       27.89      1.08 o 
   2   1   7      215.47      230.46      3.23 o 
   3   1   7        8.16        9.13      1.01 o 
   4   1   7       67.38       67.69      1.54 o 
   5   1   7        0.97        0.79      0.81 o 
   6   1   7      106.82      109.67      2.51 o 
   7   1   7      168.20      162.79      3.14 o 
   8   1   7        1.01       -1.20      1.27 o 
   9   1   7       12.51       13.85      2.75 o 
  10   1   7        0.01        2.11      2.19 o 
  -9   2   7        8.68        2.81      3.41 o 
  -8   2   7      154.15      138.51      7.11 o 
  -7   2   7        6.04        6.81      2.98 o 
  -6   2   7      499.13      526.72     18.16 o 
  -5   2   7      110.30      113.03      3.79 o 
  -4   2   7        5.55        4.93      1.03 o 
  -3   2   7      242.89      245.88      5.28 o 
  -2   2   7      365.06      391.17      5.96 o 
  -1   2   7        7.13        4.37      1.32 o 
   0   2   7      254.61      231.86      3.63 o 
   1   2   7       71.24       89.16      1.68 o 
   2   2   7        0.73        1.14      0.67 o 
   3   2   7        0.59        0.38      0.58 o 
   4   2   7      178.83      170.57      2.43 o 
   5   2   7        1.06        2.22      0.69 o 
   6   2   7     1031.53     1000.52     10.56 o 
   7   2   7      559.16      559.00      8.13 o 
   8   2   7       61.04       59.58      2.74 o 
   9   2   7       41.44       45.02      2.17 o 
  10   2   7        0.78       -2.25      2.25 o 
  -9   3   7        2.02        6.93      3.72 o 
  -8   3   7      126.78      111.14     11.73 o 
  -7   3   7        0.30        1.72      4.14 o 
  -6   3   7      102.25      103.85      8.65 o 
  -5   3   7       55.70       65.31      3.37 o 
  -4   3   7        0.09       -1.03      1.05 o 
  -3   3   7       12.08       10.07      1.03 o 
  -2   3   7       84.28       95.49      2.63 o 
  -1   3   7       89.28       90.92      2.35 o 
   0   3   7      720.64      732.28      8.14 o 
   1   3   7      372.45      397.91      4.54 o 
   2   3   7       15.99       18.03      0.91 o 
   3   3   7      124.88      127.06      2.05 o 
   4   3   7        8.27        7.57      0.62 o 
   5   3   7       72.45       68.68      1.31 o 
   6   3   7      143.86      135.19      2.91 o 
   7   3   7       31.03       26.19      2.20 o 
   8   3   7       13.51        9.97      4.76 o 
   9   3   7       39.83       41.26      6.87 o 
  10   3   7        0.00        1.89      5.14 o 
  -8   4   7        0.86       -2.67      3.46 o 
  -7   4   7        0.00       -1.46      3.32 o 
  -6   4   7        0.83        3.51      3.85 o 
  -5   4   7       41.63       44.67      3.84 o 
  -4   4   7        0.40        1.24      1.67 o 
  -3   4   7        1.82        1.00      0.86 o 
  -2   4   7      186.77      190.91      3.55 o 
  -1   4   7       67.88       70.03      2.08 o 
   0   4   7      292.60      329.40      4.45 o 
   1   4   7      369.35      400.92      4.88 o 
   2   4   7       13.19       16.45      0.92 o 
   3   4   7       39.39       41.92      1.23 o 
   4   4   7       47.01       44.40      1.17 o 
   5   4   7        9.55        7.80      0.75 o 
   6   4   7       31.15       28.50      1.33 o 
   7   4   7        1.95       -0.08      3.27 o 
   8   4   7       71.24       77.58      7.83 o 
   9   4   7        4.80        6.67      4.96 o 
  10   4   7        2.71        7.83      5.51 o 
  11   4   7        0.60        3.02      5.64 o 
  -8   5   7        5.03        3.08      3.59 o 
  -7   5   7        0.01       -2.99      2.99 o 
  -6   5   7        2.11        3.94      3.17 o 
  -5   5   7        3.35        4.24      2.28 o 
  -4   5   7        1.82        1.85      2.33 o 
  -3   5   7        3.50        2.22      1.68 o 
  -2   5   7        8.60        6.76      1.35 o 
  -1   5   7      157.80      155.54      4.05 o 
   0   5   7      763.79      781.59     10.38 o 
   1   5   7       65.91       68.18      1.98 o 
   2   5   7      164.72      178.36      3.58 o 
   3   5   7       36.16       36.96      1.43 o 
   4   5   7        9.48       11.08      0.86 o 
   5   5   7       63.05       64.57      1.73 o 
   6   5   7       46.45       47.12      1.88 o 
   7   5   7       20.40       22.19      1.32 o 
   8   5   7        1.51       -0.98      4.00 o 
   9   5   7        3.71       -2.87      4.03 o 
  10   5   7        1.12       -0.65      4.20 o 
  -7   6   7        0.91        1.67      3.49 o 
  -6   6   7        9.32        8.14      3.51 o 
  -5   6   7        4.42        9.27      3.40 o 
  -4   6   7        1.01       -0.50      1.95 o 
  -3   6   7        1.39        3.47      1.92 o 
  -2   6   7       21.99       22.18      1.74 o 
  -1   6   7       19.87       18.85      1.64 o 
   0   6   7      232.83      249.32      4.97 o 
   1   6   7        0.01       -0.08      1.02 o 
   2   6   7        8.11       10.20      1.03 o 
   3   6   7       45.00       44.91      1.67 o 
   4   6   7       55.35       53.24      3.06 o 
   5   6   7       42.55       42.28      1.61 o 
   6   6   7        3.87        2.71      0.89 o 
   7   6   7       21.42       16.16      1.15 o 
  -7   7   7        0.63        0.36      3.94 o 
  -6   7   7       36.52       40.31      5.35 o 
  -5   7   7        9.23        2.38      3.35 o 
  -4   7   7        1.46       -2.37      3.80 o 
  -3   7   7        0.09       -0.19      2.03 o 
  -2   7   7       15.63       18.61      2.17 o 
  -1   7   7       12.00       13.02      1.72 o 
   0   7   7       48.89       48.77      2.33 o 
   1   7   7       45.21       45.33      1.70 o 
   2   7   7       23.05       26.44      2.03 o 
   3   7   7        9.59        8.08      1.16 o 
   4   7   7      101.71      102.55      3.10 o 
   5   7   7        9.81       12.64      1.84 o 
   6   7   7        0.11        1.78      1.21 o 
   7   7   7       36.05       30.02      1.69 o 
   8   7   7       30.42       33.53      3.67 o 
   9   7   7        8.84        8.66      2.84 o 
  -6   8   7        4.30       -2.44      4.83 o 
  -5   8   7        0.93        4.56      3.75 o 
  -4   8   7        1.78        4.13      3.42 o 
  -3   8   7        3.07        0.47      2.29 o 
  -2   8   7       17.18       18.13      2.87 o 
  -1   8   7       51.56       57.84      3.09 o 
   0   8   7      202.89      212.29      5.39 o 
   1   8   7      271.48      266.51      6.29 o 
   2   8   7      403.56      394.44      7.94 o 
   3   8   7      251.65      245.59      5.68 o 
   4   8   7      118.70      115.05      5.32 o 
   5   8   7        0.76       -0.26      1.39 o 
   6   8   7        6.51        6.17      1.50 o 
   7   8   7       12.60       11.42      1.66 o 
   8   8   7        0.55       -0.02      1.27 o 
   9   8   7        5.97        6.01      1.57 o 
  10   8   7        1.39        0.96      1.98 o 
  -5   9   7        0.05        9.92      5.51 o 
  -4   9   7        0.16       -1.74      4.51 o 
  -3   9   7        7.34        8.19      3.73 o 
  -2   9   7       67.16       64.87      5.05 o 
  -1   9   7        0.03        1.47      2.73 o 
   0   9   7        0.06       -2.02      2.02 o 
   1   9   7      565.65      552.85     10.74 o 
   2   9   7       58.10       60.58      3.27 o 
   3   9   7      208.69      204.73      5.51 o 
   4   9   7       32.75       31.99      2.86 o 
   5   9   7        1.72        2.09      1.97 o 
   6   9   7        8.60        5.48      2.00 o 
   7   9   7        0.00        0.74      1.74 o 
   8   9   7        0.37        0.71      1.76 o 
   9   9   7        3.00        1.95      1.77 o 
  10   9   7        9.77        8.96      2.69 o 
  -4  10   7        7.96        0.28      5.24 o 
  -3  10   7        0.83       -3.42      4.05 o 
  -2  10   7        1.37        2.33      3.31 o 
  -1  10   7       40.98       38.26      4.54 o 
   0  10   7       30.70       32.79      3.44 o 
   1  10   7        0.07       -2.20      2.30 o 
   2  10   7       68.42       75.90      4.16 o 
   3  10   7        0.91       -0.87      2.18 o 
   4  10   7       11.00       12.72      3.07 o 
   5  10   7        4.12        3.03      2.17 o 
   6  10   7        0.55       -1.86      2.17 o 
   7  10   7        1.68        0.72      2.04 o 
   8  10   7        4.50        3.44      2.08 o 
   9  10   7        1.33        0.62      2.02 o 
  10  10   7        0.78        0.94      2.03 o 
  -3  11   7       16.96       22.98      6.70 o 
  -2  11   7        4.69        1.28      3.57 o 
  -1  11   7        1.73       -0.63      3.04 o 
   0  11   7        1.41       -2.88      2.88 o 
   1  11   7        0.11       -2.34      2.34 o 
   2  11   7        2.42        3.66      3.46 o 
   3  11   7        3.17       -2.56      2.56 o 
   4  11   7        0.10       -0.06      2.35 o 
   5  11   7        6.48        8.78      2.65 o 
   6  11   7        0.12        2.66      2.77 o 
   7  11   7        3.30        4.99      3.23 o 
   8  11   7        1.75       -0.71      2.31 o 
   9  11   7       12.05       16.64      4.11 o 
  -1  12   7        0.23        3.10      5.10 o 
   0  12   7        1.26        1.76      4.91 o 
   1  12   7        0.03       -3.02      4.33 o 
   2  12   7        3.27        5.98      4.78 o 
   3  12   7        1.77        1.44      3.23 o 
   4  12   7        1.46        9.76      3.52 o 
   5  12   7        0.71       -0.89      3.01 o 
   6  12   7        3.76        5.39      3.67 o 
   7  12   7        0.77       -1.26      2.58 o 
   8  12   7        0.80       -0.45      3.91 o 
   1  13   7        0.65       -0.70      5.03 o 
   2  13   7        0.50        5.84      5.29 o 
   3  13   7        2.75        0.96      5.19 o 
   4  13   7        0.21        1.86      5.50 o 
   5  13   7        0.66       -2.75      3.36 o 
   6  13   7        0.52       -2.43      3.36 o 
   7  13   7        9.94       12.86      4.06 o 
  -5  -9   8        2.02        7.40      5.59 o 
  -4  -9   8        4.56       -0.20      5.29 o 
  -3  -9   8        0.07       -0.48      5.14 o 
  -2  -9   8        5.28        8.66      4.13 o 
  -1  -9   8        0.11        0.14      3.47 o 
   0  -9   8        0.41       -2.52      2.83 o 
  -7  -8   8        0.96       -3.32      4.68 o 
  -6  -8   8        0.47       -0.18      4.78 o 
  -5  -8   8        0.04        3.20      4.88 o 
  -4  -8   8       16.37       14.71      3.91 o 
  -3  -8   8        1.62        2.71      2.63 o 
  -2  -8   8       10.67       12.81      3.12 o 
  -1  -8   8       15.83       19.78      4.04 o 
   0  -8   8        1.60        1.81      2.81 o 
   1  -8   8        3.35       10.53      5.68 o 
   2  -8   8        0.43        2.30      3.90 o 
  -8  -7   8        0.49       -3.39      3.42 o 
  -7  -7   8        0.79        1.48      3.44 o 
  -6  -7   8        0.81       -1.42      2.44 o 
  -5  -7   8        0.19       -1.89      2.31 o 
  -4  -7   8        1.45        2.76      2.47 o 
  -3  -7   8        3.38        3.14      2.55 o 
  -2  -7   8        1.10        0.43      2.03 o 
  -1  -7   8        7.35       12.39      3.22 o 
   0  -7   8        0.60       -0.35      2.11 o 
   1  -7   8       14.57       21.42      3.27 o 
   2  -7   8       30.39       25.13      3.89 o 
   3  -7   8       15.81       18.67      3.15 o 
   4  -7   8        4.33        5.64      5.74 o 
  -8  -6   8        0.65        2.36      3.40 o 
  -7  -6   8        0.10        0.80      2.47 o 
  -6  -6   8        1.25       -0.89      2.44 o 
  -5  -6   8        0.93        1.19      2.35 o 
  -4  -6   8        0.90        2.78      1.96 o 
  -3  -6   8        1.75        1.05      1.83 o 
  -2  -6   8       22.65       20.59      2.58 o 
  -1  -6   8        6.94        9.65      2.17 o 
   0  -6   8       13.28        9.98      2.02 o 
   1  -6   8        0.92        1.51      1.81 o 
   2  -6   8        0.50       -1.87      1.87 o 
   3  -6   8        0.10       -1.42      2.29 o 
   4  -6   8        5.03        8.44      2.61 o 
   5  -6   8        1.98        0.37      2.58 o 
  -9  -5   8        0.12        1.01      2.79 o 
  -8  -5   8        0.02        1.72      2.58 o 
  -7  -5   8        0.03        0.61      2.45 o 
  -6  -5   8        8.65        3.54      2.39 o 
  -5  -5   8       11.08       14.46      2.35 o 
  -4  -5   8      150.58      153.60      4.64 o 
  -3  -5   8        1.34        2.43      1.75 o 
  -2  -5   8      542.29      515.63      8.38 o 
  -1  -5   8       17.99       17.87      2.05 o 
   0  -5   8        9.71        6.15      1.81 o 
   1  -5   8       32.63       31.21      2.41 o 
   2  -5   8       70.22       68.26      3.56 o 
   3  -5   8        1.48       -1.31      1.65 o 
   4  -5   8        1.80       -1.10      2.11 o 
   5  -5   8        0.01        2.28      2.38 o 
   6  -5   8        0.10       -0.85      2.54 o 
  -9  -4   8        1.22        0.89      2.68 o 
  -8  -4   8       11.44        5.98      3.56 o 
  -7  -4   8        2.03       -0.57      2.18 o 
  -6  -4   8        5.22        7.92      2.52 o 
  -5  -4   8       44.95       45.33      3.66 o 
  -4  -4   8      495.19      496.34      8.81 o 
  -3  -4   8       38.74       36.05      2.42 o 
  -2  -4   8      166.07      153.88      4.03 o 
  -1  -4   8      496.18      498.89      7.90 o 
   0  -4   8        9.23        9.20      1.77 o 
   1  -4   8        0.45       -1.39      1.39 o 
   2  -4   8       36.53       33.47      2.75 o 
   3  -4   8       21.54       18.67      2.04 o 
   4  -4   8       24.02       27.06      2.75 o 
   5  -4   8        1.05       -0.10      2.06 o 
   6  -4   8        4.04        2.74      2.31 o 
   7  -4   8        0.72        2.83      2.58 o 
  -9  -3   8        0.15        0.89      2.68 o 
  -8  -3   8       12.53       10.86      2.78 o 
  -7  -3   8        0.16        0.14      2.00 o 
  -6  -3   8        0.19        2.07      1.87 o 
  -5  -3   8       29.79       28.74      2.28 o 
  -4  -3   8        0.10       -1.29      1.29 o 
  -3  -3   8        0.06       -1.11      1.11 o 
  -2  -3   8       37.90       43.34      2.13 o 
  -1  -3   8      725.79      701.13      9.35 o 
   0  -3   8       37.33       30.84      2.25 o 
   1  -3   8       46.04       45.90      2.48 o 
   2  -3   8       25.71       25.66      1.99 o 
   3  -3   8        0.24       -0.18      1.67 o 
   4  -3   8       57.84       51.92      2.40 o 
   5  -3   8       25.85       26.85      2.63 o 
   6  -3   8        0.22       -2.25      2.46 o 
   7  -3   8        1.76        1.07      2.23 o 
  -9  -2   8        6.12        1.88      2.70 o 
  -8  -2   8        0.00       -0.89      2.01 o 
  -7  -2   8        0.83       -1.71      1.79 o 
  -6  -2   8        3.53        1.71      1.88 o 
  -5  -2   8       50.08       46.74      2.31 o 
  -4  -2   8       37.96       32.06      2.12 o 
  -3  -2   8        9.34        7.89      1.46 o 
  -2  -2   8       11.11       10.92      1.34 o 
  -1  -2   8      259.14      255.24      4.68 o 
   0  -2   8      116.55      114.56      2.94 o 
   1  -2   8        0.00       -0.46      0.96 o 
   2  -2   8       13.14       11.90      1.40 o 
   3  -2   8        6.64        6.28      1.49 o 
   4  -2   8       71.40       56.39      2.63 o 
   5  -2   8        2.83       -0.27      1.49 o 
   6  -2   8        0.09       -0.29      1.55 o 
   7  -2   8       11.03       10.52      2.20 o 
   8  -2   8        0.51        1.34      2.03 o 
  -9  -1   8        0.11       -3.12      3.12 o 
  -8  -1   8        6.73        6.04      2.50 o 
  -7  -1   8        2.82        0.98      2.17 o 
  -6  -1   8        3.26        2.97      1.94 o 
  -5  -1   8       11.36       10.81      1.84 o 
  -4  -1   8        3.89        2.91      1.11 o 
  -3  -1   8       10.97       10.39      1.34 o 
  -2  -1   8       58.95       63.76      2.24 o 
  -1  -1   8       40.35       46.86      2.01 o 
   0  -1   8        3.38        2.50      0.88 o 
   1  -1   8       37.17       40.12      1.97 o 
   2  -1   8        1.15        1.51      0.95 o 
   3  -1   8       39.78       40.50      1.57 o 
   4  -1   8      244.74      204.70      4.11 o 
   5  -1   8       28.48       29.02      3.08 o 
   6  -1   8       25.24       28.12      2.08 o 
   7  -1   8        1.16        2.03      1.56 o 
   8  -1   8        0.13       -0.39      1.62 o 
   9  -1   8        0.49        3.05      1.96 o 
  -9   0   8        0.94       -3.06      3.06 o 
  -8   0   8        9.92       13.79      3.70 o 
  -7   0   8        0.92       -1.00      1.95 o 
  -6   0   8       10.18        9.39      2.15 o 
  -5   0   8       13.87       13.55      1.88 o 
  -4   0   8        0.54       -0.78      1.28 o 
  -3   0   8        0.01        0.01      1.10 o 
  -2   0   8      998.89      967.43     12.61 o 
  -1   0   8       27.06       22.80      1.73 o 
   0   0   8        1.68       -0.66      0.81 o 
   1   0   8      157.22      161.39      2.63 o 
   2   0   8      342.35      344.29      4.64 o 
   3   0   8        3.19        6.84      0.93 o 
   4   0   8       52.31       53.00      1.64 o 
   5   0   8       73.42       67.18      2.27 o 
   6   0   8       18.89       20.61      2.31 o 
   7   0   8       11.95       11.03      1.84 o 
   8   0   8       12.78       13.42      1.75 o 
   9   0   8        2.47        1.98      1.78 o 
  -9   1   8        0.00       -2.85      3.42 o 
  -8   1   8       21.50       20.02      3.87 o 
  -7   1   8        1.77        2.90      2.69 o 
  -6   1   8       33.93       30.97      3.64 o 
  -5   1   8       15.67       12.01      1.76 o 
  -4   1   8       38.68       39.98      2.18 o 
  -3   1   8        0.42       -0.30      1.02 o 
  -2   1   8      309.75      301.03      5.07 o 
  -1   1   8      104.60       97.41      2.38 o 
   0   1   8      231.30      239.83      4.83 o 
   1   1   8        0.09       -0.66      0.66 o 
   2   1   8       84.89       80.22      1.87 o 
   3   1   8        3.00        3.30      0.72 o 
   4   1   8       51.42       53.26      1.55 o 
   5   1   8      213.33      213.59      3.97 o 
   6   1   8      302.78      296.37      4.83 o 
   7   1   8      133.57      125.36      2.90 o 
   8   1   8        0.06        0.22      1.19 o 
   9   1   8        1.90        0.59      1.75 o 
  10   1   8        1.61        2.05      2.34 o 
  -9   2   8        0.20       -1.18      3.39 o 
  -8   2   8      159.58      152.00      7.58 o 
  -7   2   8       26.46       25.05      4.24 o 
  -6   2   8       10.08       15.60      5.69 o 
  -5   2   8       13.13       11.92      2.94 o 
  -4   2   8        6.69        4.37      1.54 o 
  -3   2   8        5.04        3.50      1.48 o 
  -2   2   8        0.11       -0.99      0.99 o 
  -1   2   8        0.03       -0.90      0.90 o 
   0   2   8       29.30       27.27      1.95 o 
   1   2   8      188.99      185.14      2.71 o 
   2   2   8      312.02      323.25      4.48 o 
   3   2   8       63.94       59.66      1.69 o 
   4   2   8       97.09       96.78      1.88 o 
   5   2   8     1019.11      934.12     10.81 o 
   6   2   8        0.00        1.63      1.09 o 
   7   2   8       27.51       23.02      1.30 o 
   8   2   8        0.25       -1.15      1.15 o 
   9   2   8        0.14       -0.89      1.33 o 
  10   2   8        0.12        1.00      2.08 o 
  -9   3   8        1.65        2.19      4.57 o 
  -8   3   8      109.49      101.73      6.63 o 
  -7   3   8        4.17        1.91      3.96 o 
  -6   3   8        3.40        7.82      6.05 o 
  -5   3   8        8.60        7.93      2.24 o 
  -4   3   8        2.97        1.31      1.26 o 
  -3   3   8       76.86       85.93      2.34 o 
  -2   3   8        1.00        0.57      0.83 o 
  -1   3   8      185.57      177.81      3.80 o 
   0   3   8      132.34      131.05      2.49 o 
   1   3   8        4.61        6.90      0.75 o 
   2   3   8     1272.94     1277.58     14.26 o 
   3   3   8      105.50      110.30      3.79 o 
   4   3   8      113.71      107.15      2.04 o 
   5   3   8       27.05       24.36      1.23 o 
   6   3   8      949.40      912.22     10.41 o 
   7   3   8       47.49       43.92      2.04 o 
   8   3   8       29.57       29.74      2.52 o 
   9   3   8       13.29       10.20      3.34 o 
  10   3   8        0.57        1.10      3.44 o 
  -8   4   8        0.16       -1.98      5.03 o 
  -7   4   8        4.07        1.23      3.13 o 
  -6   4   8       47.55       45.38      4.52 o 
  -5   4   8        9.15        8.61      2.58 o 
  -4   4   8        1.05        0.31      2.42 o 
  -3   4   8       14.87       14.60      1.57 o 
  -2   4   8        4.11        5.34      1.27 o 
  -1   4   8      155.88      170.79      3.35 o 
   0   4   8      619.21      615.91      7.84 o 
   1   4   8      325.13      339.74      4.17 o 
   2   4   8      186.30      177.71      2.80 o 
   3   4   8        1.07        0.53      0.61 o 
   4   4   8       23.41       24.79      1.00 o 
   5   4   8        1.27       -0.67      0.67 o 
   6   4   8        1.69       -0.44      1.14 o 
   7   4   8       12.28       11.51      1.32 o 
   8   4   8        7.61        7.68      4.23 o 
   9   4   8       24.71       24.47      5.97 o 
  10   4   8        0.04       -3.73      4.68 o 
  -8   5   8        0.58       -0.36      3.76 o 
  -7   5   8        0.22        5.51      3.66 o 
  -6   5   8        2.04        0.79      3.70 o 
  -5   5   8        0.13       -1.32      2.14 o 
  -4   5   8        5.15        2.51      2.28 o 
  -3   5   8        2.74        5.17      1.73 o 
  -2   5   8        0.84        0.65      1.23 o 
  -1   5   8        1.37        1.77      1.10 o 
   0   5   8       57.73       65.02      2.23 o 
   1   5   8       29.94       33.96      2.45 o 
   2   5   8       35.10       41.15      1.39 o 
   3   5   8      198.81      201.40      3.28 o 
   4   5   8      126.80      131.03      2.41 o 
   5   5   8       33.34       34.87      1.38 o 
   6   5   8        6.62        8.65      0.92 o 
   7   5   8        5.26        4.40      1.23 o 
   8   5   8        2.98       -2.11      3.83 o 
   9   5   8        0.75        8.51      5.19 o 
  10   5   8        0.02       -4.71      4.71 o 
  -7   6   8        0.14        1.37      3.72 o 
  -6   6   8       12.50       10.97      3.82 o 
  -5   6   8        0.71       -2.85      2.85 o 
  -4   6   8        0.10       -2.06      2.06 o 
  -3   6   8       38.96       49.81      3.37 o 
  -2   6   8       24.52       23.67      2.22 o 
  -1   6   8       23.58       26.56      2.18 o 
   0   6   8        0.16       -0.41      1.21 o 
   1   6   8       49.30       51.34      1.97 o 
   2   6   8       52.13       53.87      1.94 o 
   3   6   8        1.15        1.46      0.95 o 
   4   6   8        8.85        7.90      1.04 o 
   5   6   8        0.01       -0.77      1.13 o 
   6   6   8       44.16       45.81      1.81 o 
   7   6   8       42.05       36.37      1.52 o 
   8   6   8        1.61        1.39      1.95 o 
   9   6   8        1.06       -4.38      4.38 o 
  -6   7   8       11.24       10.27      4.14 o 
  -5   7   8        8.61       14.80      3.96 o 
  -4   7   8       22.93       17.10      3.02 o 
  -3   7   8        2.64        3.26      2.04 o 
  -2   7   8        2.30        1.80      1.69 o 
  -1   7   8        5.87        7.82      1.79 o 
   0   7   8        2.83        1.53      1.43 o 
   1   7   8        0.09        0.15      1.26 o 
   2   7   8        8.63        8.05      1.27 o 
   3   7   8       65.22       72.10      2.33 o 
   4   7   8       35.34       34.89      3.60 o 
   5   7   8       64.81       65.13      3.51 o 
   6   7   8        0.08        1.13      1.52 o 
   7   7   8       57.89       42.67      2.19 o 
   8   7   8        2.85        3.36      1.12 o 
   9   7   8       11.41        7.80      2.79 o 
  -6   8   8        0.61       -4.71      4.71 o 
  -5   8   8        0.64       -4.41      4.41 o 
  -4   8   8        0.25       -2.79      4.25 o 
  -3   8   8        0.41        4.35      3.98 o 
  -2   8   8        1.09       -0.26      2.45 o 
  -1   8   8       23.42       25.96      2.70 o 
   0   8   8       35.86       31.64      2.76 o 
   1   8   8      134.70      140.69      4.49 o 
   2   8   8        6.61       12.75      1.96 o 
   3   8   8        0.21        0.03      1.46 o 
   4   8   8        1.38        3.12      1.93 o 
   5   8   8        3.26        0.31      1.74 o 
   6   8   8       52.80       42.51      3.22 o 
   7   8   8       11.19       11.13      1.90 o 
   8   8   8        0.07       -0.16      1.46 o 
   9   8   8        0.06       -1.30      1.30 o 
  10   8   8        0.22        1.40      1.99 o 
  -5   9   8        0.15        0.70      5.31 o 
  -4   9   8        0.01       -0.78      4.53 o 
  -3   9   8       17.69       25.22      4.13 o 
  -2   9   8       37.81       35.11      6.26 o 
  -1   9   8        0.21        0.28      2.73 o 
   0   9   8       35.58       45.70      3.45 o 
   1   9   8      302.60      310.78     11.51 o 
   2   9   8       79.46       82.51      4.59 o 
   3   9   8        5.56        8.80      1.93 o 
   4   9   8        0.44        0.04      2.03 o 
   5   9   8       33.07       30.44      2.76 o 
   6   9   8        2.37        3.78      2.85 o 
   7   9   8        1.88        2.73      2.56 o 
   8   9   8        1.57       -0.17      1.71 o 
   9   9   8        2.38        3.31      1.78 o 
  10   9   8        0.68        3.03      2.44 o 
  -4  10   8        0.00        5.46      5.59 o 
  -3  10   8        9.39       20.16      6.17 o 
  -2  10   8        3.34       -0.04      3.05 o 
  -1  10   8       61.88       61.12      5.35 o 
   0  10   8      175.75      181.78      7.68 o 
   1  10   8       88.60       95.67      4.79 o 
   2  10   8        3.04        4.41      2.31 o 
   3  10   8        6.67       12.12      2.62 o 
   4  10   8       10.23        8.56      2.47 o 
   5  10   8        6.82        6.85      2.76 o 
   6  10   8       11.04       14.27      2.54 o 
   7  10   8        0.03        0.92      2.57 o 
   8  10   8        1.70        2.36      2.14 o 
   9  10   8       18.24       22.01      2.62 o 
  10  10   8        3.57        3.65      2.02 o 
  -3  11   8        3.14        6.49      5.89 o 
  -2  11   8        2.91        2.82      3.66 o 
  -1  11   8        0.04       -0.56      3.13 o 
   0  11   8        8.12       10.06      4.48 o 
   1  11   8        0.11        2.49      2.60 o 
   2  11   8       54.31       47.99      4.82 o 
   3  11   8       22.15       22.09      4.43 o 
   4  11   8        0.13        1.55      2.41 o 
   5  11   8        0.83        0.69      2.31 o 
   6  11   8        1.72        0.59      3.27 o 
   7  11   8        0.47       -0.09      2.97 o 
   8  11   8        1.42        0.06      2.34 o 
   9  11   8        6.05        7.53      2.56 o 
  -1  12   8        1.14       -3.47      3.47 o 
   0  12   8        0.00        2.59      4.88 o 
   1  12   8        1.41       -0.68      4.41 o 
   2  12   8        6.48        0.29      3.09 o 
   3  12   8       18.34       18.99      4.58 o 
   4  12   8        1.54       -2.85      2.85 o 
   5  12   8        2.72        3.96      3.75 o 
   6  12   8        0.01        0.28      2.62 o 
   7  12   8        5.99        8.62      3.01 o 
   8  12   8        0.73        0.25      2.67 o 
   1  13   8        0.77       -1.26      5.08 o 
   2  13   8        2.43        3.88      5.06 o 
   3  13   8       12.31       14.57      4.30 o 
   4  13   8        1.16        2.12      3.59 o 
   5  13   8        1.41        5.72      3.60 o 
   6  13   8        0.28       -0.03      3.53 o 
   7  13   8        1.14        1.44      3.58 o 
  -5  -8   9        0.83        5.64      5.36 o 
  -4  -8   9        8.76        8.76      5.66 o 
  -3  -8   9        2.04        1.81      5.44 o 
  -2  -8   9        0.54       -0.37      2.70 o 
  -1  -8   9        4.57        6.31      4.06 o 
   0  -8   9        2.56        3.50      3.04 o 
   1  -8   9        3.86       -0.59      3.85 o 
  -7  -7   9        0.75        0.23      4.83 o 
  -6  -7   9        2.67       -4.33      4.35 o 
  -5  -7   9        0.03        2.43      3.84 o 
  -4  -7   9       29.00       36.87      4.76 o 
  -3  -7   9        3.66        5.12      2.66 o 
  -2  -7   9        0.07       -2.12      2.12 o 
  -1  -7   9        9.29        4.76      3.11 o 
   0  -7   9        0.43       -1.23      2.47 o 
   1  -7   9        8.67       13.95      3.11 o 
   2  -7   9       34.96       50.35      5.81 o 
   3  -7   9        1.31       -1.13      3.03 o 
  -8  -6   9        0.93        2.72      3.89 o 
  -7  -6   9        0.17        5.05      3.48 o 
  -6  -6   9       11.46        8.86      2.95 o 
  -5  -6   9        5.16        7.23      2.66 o 
  -4  -6   9        7.98        6.99      2.61 o 
  -3  -6   9        0.01       -1.61      1.97 o 
  -2  -6   9       17.64       17.70      2.55 o 
  -1  -6   9        0.10        2.10      2.05 o 
   0  -6   9        4.00        7.45      2.41 o 
   1  -6   9        0.16       -1.99      1.99 o 
   2  -6   9       37.10       37.38      3.26 o 
   3  -6   9        1.60       -0.17      2.47 o 
   4  -6   9       17.86       23.53      4.61 o 
  -8  -5   9        0.00       -0.39      4.32 o 
  -7  -5   9        0.01       -0.11      2.75 o 
  -6  -5   9       10.55       16.47      3.05 o 
  -5  -5   9        8.30        9.39      2.82 o 
  -4  -5   9      273.46      263.25      6.95 o 
  -3  -5   9        6.76        6.05      2.08 o 
  -2  -5   9        5.05        5.09      2.10 o 
  -1  -5   9       39.50       44.13      3.05 o 
   0  -5   9        0.75        0.96      1.66 o 
   1  -5   9        3.76        2.73      1.78 o 
   2  -5   9        0.86       -2.87      2.87 o 
   3  -5   9        0.39        4.43      2.33 o 
   4  -5   9        2.37        4.57      2.38 o 
   5  -5   9        6.55        7.92      2.76 o 
  -9  -4   9        0.99        1.67      4.88 o 
  -8  -4   9        2.47        2.33      2.60 o 
  -7  -4   9        3.16        6.15      3.51 o 
  -6  -4   9       22.07       21.54      3.03 o 
  -5  -4   9        2.85        0.79      1.98 o 
  -4  -4   9      433.21      452.55      9.26 o 
  -3  -4   9       50.99       50.08      2.83 o 
  -2  -4   9        7.16        3.43      1.62 o 
  -1  -4   9       31.59       32.92      2.44 o 
   0  -4   9        6.68        8.48      1.77 o 
   1  -4   9       72.11       72.74      3.18 o 
   2  -4   9       25.27       29.07      2.62 o 
   3  -4   9        5.53        4.21      1.79 o 
   4  -4   9        8.85        7.03      2.37 o 
   5  -4   9        0.02        1.21      2.25 o 
   6  -4   9       43.82       52.90      3.83 o 
  -9  -3   9        0.00        1.15      2.78 o 
  -8  -3   9        3.75        5.45      2.62 o 
  -7  -3   9        0.09       -0.26      2.18 o 
  -6  -3   9        5.39        7.08      2.41 o 
  -5  -3   9       57.21       52.44      3.20 o 
  -4  -3   9        3.42        0.52      1.68 o 
  -3  -3   9        2.85        1.69      1.43 o 
  -2  -3   9      481.90      467.69      8.31 o 
  -1  -3   9        0.81       -0.47      1.56 o 
   0  -3   9        0.52       -1.30      1.60 o 
   1  -3   9       19.00       20.43      2.20 o 
   2  -3   9        0.86        0.24      1.43 o 
   3  -3   9       24.92       17.40      2.03 o 
   4  -3   9       19.02       17.56      2.03 o 
   5  -3   9       24.64       20.37      3.15 o 
   6  -3   9        0.64       -1.17      2.10 o 
   7  -3   9       35.09       40.94      3.42 o 
  -9  -2   9        2.08        3.02      2.92 o 
  -8  -2   9        0.29        4.64      2.51 o 
  -7  -2   9        2.95        4.23      2.39 o 
  -6  -2   9        0.36       -1.85      1.85 o 
  -5  -2   9       19.77       16.14      2.28 o 
  -4  -2   9       15.04       16.90      2.01 o 
  -3  -2   9        0.26        0.09      1.49 o 
  -2  -2   9      101.62       89.45      2.92 o 
  -1  -2   9      116.66      105.17      3.13 o 
   0  -2   9        0.81       -0.46      1.04 o 
   1  -2   9       50.96       46.23      2.40 o 
   2  -2   9       29.13       27.88      2.78 o 
   3  -2   9        0.55        1.12      1.55 o 
   4  -2   9       30.03       19.96      2.05 o 
   5  -2   9        7.01        4.86      1.78 o 
   6  -2   9        0.35        3.10      2.05 o 
   7  -2   9        8.62       10.17      2.36 o 
   8  -2   9       15.26       18.58      2.67 o 
  -9  -1   9        0.55        0.22      3.39 o 
  -8  -1   9        5.29        6.54      2.61 o 
  -7  -1   9        0.50       -1.45      2.13 o 
  -6  -1   9        7.70        5.98      5.21 o 
  -5  -1   9       37.77       38.78      3.08 o 
  -4  -1   9       68.03       72.91      3.61 o 
  -3  -1   9       47.15       40.75      2.05 o 
  -2  -1   9      189.49      190.44      4.02 o 
  -1  -1   9        9.04       11.11      1.40 o 
   0  -1   9       31.98       33.14      1.74 o 
   1  -1   9       13.42       17.94      1.72 o 
   2  -1   9       33.94       35.86      2.04 o 
   3  -1   9        9.32       10.82      1.48 o 
   4  -1   9        0.53        0.58      1.40 o 
   5  -1   9       44.16       47.90      2.51 o 
   6  -1   9       12.76       12.61      1.87 o 
   7  -1   9        1.65        3.68      1.99 o 
   8  -1   9        1.93        3.38      2.01 o 
  -9   0   9        0.11       -2.94      3.56 o 
  -8   0   9        0.81       -2.31      2.31 o 
  -7   0   9        0.45        1.75      2.80 o 
  -6   0   9        4.78        3.82      2.59 o 
  -5   0   9       29.50       31.77      2.51 o 
  -4   0   9       89.13       88.75      3.51 o 
  -3   0   9       61.66       58.86      2.32 o 
  -2   0   9       98.64      108.56      3.19 o 
  -1   0   9        0.10       -0.97      0.97 o 
   0   0   9      263.07      271.35      4.76 o 
   1   0   9       37.64       37.84      2.00 o 
   2   0   9       37.76       41.63      1.58 o 
   3   0   9        1.94        3.20      0.98 o 
   4   0   9       16.30       11.66      1.48 o 
   5   0   9        3.49        2.57      1.41 o 
   6   0   9        0.10        0.34      1.42 o 
   7   0   9        6.86        5.57      1.60 o 
   8   0   9       11.96       11.91      1.83 o 
   9   0   9        1.30        1.07      1.62 o 
  -9   1   9        1.08        4.04      3.65 o 
  -8   1   9       20.94       18.85      4.18 o 
  -7   1   9        2.63        5.26      3.14 o 
  -6   1   9        1.89        2.28      2.55 o 
  -5   1   9        1.71        0.81      1.59 o 
  -4   1   9      136.36      123.06      4.08 o 
  -3   1   9        4.04        3.28      1.27 o 
  -2   1   9       76.03       82.95      2.65 o 
  -1   1   9        1.07        0.34      0.98 o 
   0   1   9        3.89        6.77      1.16 o 
   1   1   9       10.63       11.28      1.22 o 
   2   1   9       61.66       57.91      1.83 o 
   3   1   9        2.90        2.94      0.95 o 
   4   1   9       36.45       41.32      2.04 o 
   5   1   9       83.72       77.07      2.53 o 
   6   1   9        6.00        5.45      1.28 o 
   7   1   9        0.77       -1.26      1.26 o 
   8   1   9       14.05       11.42      1.78 o 
   9   1   9        0.01       -0.01      1.78 o 
  -9   2   9        0.02       -1.00      3.37 o 
  -8   2   9       58.95       58.48      6.14 o 
  -7   2   9       20.70       19.26      3.80 o 
  -6   2   9        0.53       -0.94      2.50 o 
  -5   2   9        0.56        0.82      1.88 o 
  -4   2   9       38.04       41.95      3.74 o 
  -3   2   9       56.76       59.59      2.33 o 
  -2   2   9        2.85        1.54      1.10 o 
  -1   2   9       16.17       18.72      1.43 o 
   0   2   9       11.26       10.57      1.08 o 
   1   2   9        4.14        4.08      0.88 o 
   2   2   9       39.82       44.34      1.53 o 
   3   2   9       14.17       13.27      1.18 o 
   4   2   9      178.69      169.57      2.84 o 
   5   2   9      604.55      567.61      7.87 o 
   6   2   9       21.58       22.73      1.58 o 
   7   2   9        0.00       -1.20      1.20 o 
   8   2   9        0.00       -0.48      1.39 o 
   9   2   9        7.25        6.15      2.73 o 
  10   2   9        0.04        0.24      2.25 o 
  -8   3   9        9.99        6.88      3.72 o 
  -7   3   9        5.00       -1.20      2.91 o 
  -6   3   9        0.02        5.37      3.78 o 
  -5   3   9        0.70        2.56      2.08 o 
  -4   3   9        0.00       -1.63      1.63 o 
  -3   3   9       57.30       56.61      2.34 o 
  -2   3   9      236.01      245.10      8.59 o 
  -1   3   9      129.32      134.19      3.21 o 
   0   3   9       79.30       78.14      2.98 o 
   1   3   9        3.58        2.10      0.82 o 
   2   3   9      132.96      138.29      2.66 o 
   3   3   9       91.24       88.03      3.08 o 
   4   3   9      594.04      573.00      7.07 o 
   5   3   9      281.03      275.57      4.13 o 
   6   3   9        6.27       12.33      1.22 o 
   7   3   9       56.96       57.26      2.10 o 
   8   3   9        5.44        7.14      1.22 o 
   9   3   9        0.48       -1.43      1.64 o 
  10   3   9        3.49        7.84      1.97 o 
  -8   4   9        3.26        5.47      3.75 o 
  -7   4   9        3.89        3.09      3.40 o 
  -6   4   9        6.81       10.20      3.62 o 
  -5   4   9       32.70       29.01      3.04 o 
  -4   4   9       15.13       14.51      2.11 o 
  -3   4   9       19.09       16.56      1.82 o 
  -2   4   9        1.85        0.58      1.26 o 
  -1   4   9       18.55       17.43      2.09 o 
   0   4   9       80.77       76.40      1.93 o 
   1   4   9       37.05       33.37      1.31 o 
   2   4   9      106.01      108.21      2.39 o 
   3   4   9        3.57        1.67      0.76 o 
   4   4   9      401.24      392.54      4.89 o 
   5   4   9      104.96      103.97      2.25 o 
   6   4   9      207.26      199.20      3.72 o 
   7   4   9      105.03      104.63      2.84 o 
   8   4   9        2.73        0.87      1.03 o 
   9   4   9        2.84       -0.50      4.48 o 
  10   4   9        1.19        0.68      5.56 o 
  -7   5   9        5.32        1.39      3.38 o 
  -6   5   9        7.10       16.18      3.95 o 
  -5   5   9       57.32       70.32      4.23 o 
  -4   5   9       27.68       27.03      2.90 o 
  -3   5   9       20.34       16.87      2.11 o 
  -2   5   9      572.01      561.00     11.58 o 
  -1   5   9      286.24      301.21      5.87 o 
   0   5   9       34.95       33.32      1.77 o 
   1   5   9       33.45       36.70      1.36 o 
   2   5   9       18.31       19.91      1.13 o 
   3   5   9        0.00        0.30      0.79 o 
   4   5   9       15.65       10.82      0.99 o 
   5   5   9       88.90       83.24      2.73 o 
   6   5   9        0.11       -1.05      1.05 o 
   7   5   9      120.13      127.05      6.02 o 
   8   5   9        0.19       -3.95      4.23 o 
   9   5   9        4.20       13.42      5.24 o 
  10   5   9        0.14       -3.12      4.86 o 
  -7   6   9        0.40        1.74      3.65 o 
  -6   6   9       11.54       14.64      4.01 o 
  -5   6   9       33.25       40.50      9.09 o 
  -4   6   9        7.26        5.21      2.44 o 
  -3   6   9        2.44       -0.58      1.97 o 
  -2   6   9       38.31       41.06      3.06 o 
  -1   6   9        7.38        7.36      1.61 o 
   0   6   9       53.92       58.01      3.16 o 
   1   6   9        5.13        6.70      1.29 o 
   2   6   9        1.81        1.90      1.23 o 
   3   6   9        7.50        7.73      1.18 o 
   4   6   9       34.08       36.59      1.72 o 
   5   6   9        0.02        0.13      1.10 o 
   6   6   9        2.36        1.38      1.13 o 
   7   6   9       76.73       74.46      3.34 o 
   8   6   9        5.96        5.94      1.02 o 
   9   6   9        2.12       -0.33      4.96 o 
  10   6   9        0.02       -4.98      4.98 o 
  -6   7   9        0.31        1.49      4.81 o 
  -5   7   9        8.05        7.11      6.23 o 
  -4   7   9        0.01       -0.27      2.57 o 
  -3   7   9        9.45        5.39      2.44 o 
  -2   7   9        6.35        5.28      2.02 o 
  -1   7   9        6.61        1.48      1.64 o 
   0   7   9        0.35       -0.92      1.41 o 
   1   7   9       50.12       46.67      4.52 o 
   2   7   9        0.01       -0.28      1.62 o 
   3   7   9        0.18       -0.60      1.39 o 
   4   7   9       13.23        9.20      2.35 o 
   5   7   9       71.86       60.48      2.61 o 
   6   7   9       27.27       23.98      1.88 o 
   7   7   9       20.57       12.18      1.70 o 
   8   7   9        0.40       -1.09      1.57 o 
   9   7   9        0.17       -1.28      1.28 o 
  -5   8   9        0.87       -4.53      4.53 o 
  -4   8   9        1.05       -4.00      4.00 o 
  -3   8   9        4.41        1.38      3.31 o 
  -2   8   9        8.82        4.92      2.98 o 
  -1   8   9       27.78       35.77      3.15 o 
   0   8   9       89.35       82.21      4.06 o 
   1   8   9       29.00       26.15      2.40 o 
   2   8   9        0.27        0.04      1.62 o 
   3   8   9        0.58        2.00      1.56 o 
   4   8   9       17.52       20.95      2.43 o 
   5   8   9       40.35       33.45      2.67 o 
   6   8   9        1.71        1.31      1.75 o 
   7   8   9        3.44        2.05      1.70 o 
   8   8   9        2.54        3.08      1.90 o 
   9   8   9        4.39        3.94      1.53 o 
  10   8   9        0.06        2.12      1.91 o 
  -5   9   9        0.20        5.39      5.36 o 
  -4   9   9        0.08        9.57      5.51 o 
  -3   9   9        8.35        7.36      4.10 o 
  -2   9   9       16.20       19.15      6.41 o 
  -1   9   9       11.38       14.80      3.59 o 
   0   9   9       79.15       82.12      4.48 o 
   1   9   9       54.99       58.51      4.28 o 
   2   9   9       17.86       16.29      2.27 o 
   3   9   9        1.12        1.03      2.12 o 
   4   9   9        0.02       -1.87      1.87 o 
   5   9   9        3.77        0.54      1.90 o 
   6   9   9        5.01        4.02      2.02 o 
   7   9   9        0.48       -0.56      1.83 o 
   8   9   9        0.72       -1.68      1.68 o 
   9   9   9        0.00        2.28      1.94 o 
  10   9   9        1.51       -1.28      2.36 o 
  -4  10   9        9.66        3.68      6.02 o 
  -3  10   9        6.13       12.41      5.79 o 
  -2  10   9        1.43       -0.65      3.14 o 
  -1  10   9       86.77       91.38      9.38 o 
   0  10   9       37.76       40.74      4.74 o 
   1  10   9      168.78      180.71     10.18 o 
   2  10   9       90.33       93.31      8.77 o 
   3  10   9        2.35       -0.05      2.22 o 
   4  10   9       13.55       12.91      2.68 o 
   5  10   9       20.23       17.82      3.13 o 
   6  10   9        0.68        0.18      2.10 o 
   7  10   9        2.16        2.43      2.08 o 
   8  10   9        2.01       -0.45      2.04 o 
   9  10   9        3.76        4.34      2.07 o 
  -2  11   9       28.37       20.42      4.68 o 
  -1  11   9        3.87        2.65      3.63 o 
   0  11   9        5.20        5.96      3.84 o 
   1  11   9       47.22       46.69      6.20 o 
   2  11   9       29.90       35.78      4.36 o 
   3  11   9        0.15        8.18      3.07 o 
   4  11   9        1.81       -1.26      2.48 o 
   5  11   9       27.04       25.60      3.42 o 
   6  11   9        4.58        3.85      2.45 o 
   7  11   9        6.61        5.86      2.60 o 
   8  11   9        0.47        2.07      2.40 o 
   9  11   9        0.40        3.27      2.44 o 
  -1  12   9        4.97       14.02      5.94 o 
   0  12   9        0.36        7.22      5.31 o 
   1  12   9       14.76        6.72      5.24 o 
   2  12   9       27.73       31.71      5.54 o 
   3  12   9        0.11        2.18      3.21 o 
   4  12   9        2.66        4.82      3.26 o 
   5  12   9        0.18       -1.18      3.11 o 
   6  12   9        1.43        1.40      3.30 o 
   7  12   9       17.21       27.73      3.50 o 
   8  12   9        0.49        0.25      2.64 o 
   1  13   9        0.20        0.45      5.24 o 
   2  13   9        2.46        4.15      5.11 o 
   3  13   9        0.63       -3.28      3.28 o 
   4  13   9        0.00        2.04      3.44 o 
   5  13   9        2.19        2.71      3.58 o 
   6  13   9        0.18       -1.78      3.62 o 
  -3  -8  10        0.32       -0.03      5.61 o 
  -2  -8  10        3.36        8.62      4.26 o 
  -1  -8  10       10.67       10.47      6.24 o 
  -6  -7  10        1.42       -1.36      4.98 o 
  -5  -7  10        1.05       -1.01      4.86 o 
  -4  -7  10        1.22        4.56      5.24 o 
  -3  -7  10        6.09        8.26      3.34 o 
  -2  -7  10        3.26        3.28      2.78 o 
  -1  -7  10       26.82       29.29      3.94 o 
   0  -7  10       29.23       35.49      4.15 o 
   1  -7  10        7.65       10.13      3.57 o 
   2  -7  10        8.08       11.65      6.17 o 
  -7  -6  10        0.54        8.46      5.34 o 
  -6  -6  10        2.50        5.36      5.21 o 
  -5  -6  10        1.15       -1.55      3.18 o 
  -4  -6  10        6.18        5.62      2.81 o 
  -3  -6  10        9.77        8.94      3.16 o 
  -2  -6  10       15.78       13.92      2.61 o 
  -1  -6  10        4.47        1.21      2.21 o 
   0  -6  10        8.24        9.41      2.97 o 
   1  -6  10        0.38        0.67      2.68 o 
   2  -6  10       12.53        8.71      6.04 o 
   3  -6  10        3.73        6.82      2.97 o 
  -8  -5  10        3.51        9.77      6.42 o 
  -7  -5  10        1.88       -0.42      6.63 o 
  -6  -5  10        4.90        6.02      2.97 o 
  -5  -5  10        1.50       -0.35      3.03 o 
  -4  -5  10      108.73       98.24      5.13 o 
  -3  -5  10        6.36        9.02      4.28 o 
  -2  -5  10        1.50       -1.88      1.88 o 
  -1  -5  10        0.59        0.10      1.95 o 
   0  -5  10       18.63       20.26      2.40 o 
   1  -5  10        8.05        6.89      2.30 o 
   2  -5  10        0.26        3.09      2.23 o 
   3  -5  10        0.81        1.83      2.44 o 
   4  -5  10        0.02       -2.37      2.37 o 
  -8  -4  10        1.22        0.65      3.83 o 
  -7  -4  10        4.59        5.66      2.91 o 
  -6  -4  10      123.43      126.19      6.00 o 
  -5  -4  10        3.30        5.86      2.68 o 
  -4  -4  10       21.41       21.64      2.71 o 
  -3  -4  10       25.85       30.78      3.07 o 
  -2  -4  10       35.40       34.29      2.94 o 
  -1  -4  10       13.20       17.77      2.18 o 
   0  -4  10        0.26       -0.38      2.46 o 
   1  -4  10       15.04       14.90      2.09 o 
   2  -4  10       26.09       25.95      2.73 o 
   3  -4  10        7.05        5.25      1.94 o 
   4  -4  10        6.55        6.95      2.49 o 
   5  -4  10        0.27        3.35      2.53 o 
   6  -4  10        0.11       -0.68      5.44 o 
  -8  -3  10        4.35        5.27      2.87 o 
  -7  -3  10        0.66       -0.95      2.37 o 
  -6  -3  10      114.61      120.31      5.65 o 
  -5  -3  10       13.96       14.04      2.36 o 
  -4  -3  10       22.20       21.46      2.69 o 
  -3  -3  10        2.42        0.95      2.05 o 
  -2  -3  10        3.46        0.19      1.57 o 
  -1  -3  10       37.97       35.11      3.72 o 
   0  -3  10        1.12       -1.66      1.66 o 
   1  -3  10       10.13       11.40      2.17 o 
   2  -3  10        6.02        6.66      2.74 o 
   3  -3  10        3.06        0.91      1.85 o 
   4  -3  10       16.35       17.87      4.23 o 
   5  -3  10        0.72        0.61      2.15 o 
   6  -3  10       12.16       18.57      2.91 o 
  -8  -2  10        0.00       -2.28      2.49 o 
  -7  -2  10        0.45       -1.44      2.29 o 
  -6  -2  10        0.28       -1.30      2.20 o 
  -5  -2  10        0.16       -2.08      2.08 o 
  -4  -2  10       56.06       49.06      3.10 o 
  -3  -2  10       60.90       54.89      3.09 o 
  -2  -2  10        7.06        3.12      1.66 o 
  -1  -2  10      344.36      345.42      9.05 o 
   0  -2  10       91.17       88.62      3.65 o 
   1  -2  10       22.59       22.27      2.27 o 
   2  -2  10      249.68      202.72      7.16 o 
   3  -2  10      184.88      152.28      5.59 o 
   4  -2  10        0.47        0.87      1.87 o 
   5  -2  10        0.04        0.54      1.87 o 
   6  -2  10       11.23       12.33      2.89 o 
   7  -2  10        0.26       -2.06      2.16 o 
  -9  -1  10        1.01        3.02      5.34 o 
  -8  -1  10        0.87       -0.85      2.51 o 
  -7  -1  10        0.13        0.66      2.42 o 
  -6  -1  10        5.38        1.65      3.51 o 
  -5  -1  10        0.11        2.31      2.09 o 
  -4  -1  10        7.28        7.34      1.97 o 
  -3  -1  10       11.86        7.25      1.68 o 
  -2  -1  10        0.72       -1.28      1.28 o 
  -1  -1  10      407.17      386.74      7.04 o 
   0  -1  10       57.22       52.19      2.74 o 
   1  -1  10       23.86       25.16      1.97 o 
   2  -1  10       84.43       60.72      4.23 o 
   3  -1  10       67.26       56.07      2.72 o 
   4  -1  10       22.05       26.13      2.17 o 
   5  -1  10       12.25       12.82      2.18 o 
   6  -1  10        2.58       -0.30      1.65 o 
   7  -1  10        0.14       -0.65      1.93 o 
   8  -1  10        1.92        3.45      2.21 o 
  -8   0  10        0.56        1.68      2.78 o 
  -7   0  10        0.20       -1.91      2.92 o 
  -6   0  10        8.38        9.78      3.16 o 
  -5   0  10        5.22        4.92      2.15 o 
  -4   0  10      259.20      253.05      6.30 o 
  -3   0  10       32.85       39.31      2.16 o 
  -2   0  10        0.04       -1.19      1.19 o 
  -1   0  10      152.56      158.91      3.68 o 
   0   0  10      363.58      341.79      6.37 o 
   1   0  10       12.01        8.06      2.01 o 
   2   0  10       22.37       13.99      1.55 o 
   3   0  10       96.62       92.45      2.84 o 
   4   0  10       36.09       31.04      2.15 o 
   5   0  10        0.53       -0.96      1.42 o 
   6   0  10        0.05        0.29      1.49 o 
   7   0  10        3.84        2.88      1.64 o 
   8   0  10        2.65        4.15      1.73 o 
  -8   1  10        3.49        4.50      3.40 o 
  -7   1  10        0.25        0.32      3.16 o 
  -6   1  10        8.07        7.53      3.66 o 
  -5   1  10        2.22        4.46      2.92 o 
  -4   1  10       81.48       76.89      3.45 o 
  -3   1  10       16.95       16.79      1.80 o 
  -2   1  10       56.55       55.20      2.59 o 
  -1   1  10        2.20        1.81      1.15 o 
   0   1  10        5.23        4.18      1.52 o 
   1   1  10       21.92       25.22      1.50 o 
   2   1  10        4.54        5.87      1.07 o 
   3   1  10      103.05      112.46      2.73 o 
   4   1  10      130.78      127.71      3.57 o 
   5   1  10        1.99        1.52      1.36 o 
   6   1  10        7.54        5.20      1.47 o 
   7   1  10        1.44        2.23      1.50 o 
   8   1  10        2.91        1.77      1.54 o 
   9   1  10        6.89        7.89      2.14 o 
  -8   2  10        3.72       -1.53      3.31 o 
  -7   2  10        5.35        0.97      3.30 o 
  -6   2  10        7.34        7.37      3.37 o 
  -5   2  10        0.67        0.24      2.10 o 
  -4   2  10       35.77       31.30      2.63 o 
  -3   2  10        3.95        5.70      1.94 o 
  -2   2  10        4.93        3.18      1.25 o 
  -1   2  10       11.16        8.77      1.32 o 
   0   2  10       14.17       14.26      1.40 o 
   1   2  10        2.93        3.53      0.96 o 
   2   2  10       89.38       93.57      2.36 o 
   3   2  10       56.91       44.01      1.69 o 
   4   2  10       50.42       53.09      2.12 o 
   5   2  10       64.75       63.48      2.26 o 
   6   2  10       11.24       13.04      1.58 o 
   7   2  10        0.01        0.28      1.22 o 
   8   2  10        0.05       -0.97      1.57 o 
   9   2  10        0.27       -1.27      1.66 o 
  -8   3  10        0.06       -0.97      3.43 o 
  -7   3  10        3.34        3.03      3.35 o 
  -6   3  10        1.01        0.88      2.98 o 
  -5   3  10        0.62        2.49      2.27 o 
  -4   3  10        0.70       -1.59      1.59 o 
  -3   3  10        0.29       -0.27      1.34 o 
  -2   3  10        0.00        0.72      1.88 o 
  -1   3  10       32.04       31.63      1.95 o 
   0   3  10       73.68       66.16      2.06 o 
   1   3  10        2.35        2.72      1.14 o 
   2   3  10        0.03        0.94      0.88 o 
   3   3  10      693.92      655.42      8.20 o 
   4   3  10      499.42      508.37      8.00 o 
   5   3  10      109.92      106.96      3.46 o 
   6   3  10      143.63      144.44      3.12 o 
   7   3  10        5.72        6.58      1.14 o 
   8   3  10        8.19       10.37      1.88 o 
   9   3  10        6.31        6.16      2.14 o 
  -8   4  10        3.47       -0.99      3.66 o 
  -7   4  10        4.85        3.73      3.58 o 
  -6   4  10        7.00       10.17      3.53 o 
  -5   4  10        1.32        2.61      2.33 o 
  -4   4  10        4.45        2.54      1.86 o 
  -3   4  10       31.15       32.07      3.21 o 
  -2   4  10      116.47      118.11      3.53 o 
  -1   4  10       38.84       40.56      2.18 o 
   0   4  10        0.01       -0.80      0.80 o 
   1   4  10       25.85       29.36      1.40 o 
   2   4  10      109.23      115.60      2.55 o 
   3   4  10       20.57       20.71      1.32 o 
   4   4  10      199.30      203.79      4.18 o 
   5   4  10      316.83      294.15      5.21 o 
   6   4  10       58.92       56.01      2.11 o 
   7   4  10       17.07       18.79      1.61 o 
   8   4  10        0.61        0.84      1.21 o 
   9   4  10       17.98       19.40      2.81 o 
  10   4  10        3.48        3.79      1.99 o 
  -7   5  10        1.16        1.10      3.73 o 
  -6   5  10       27.25       16.58      6.70 o 
  -5   5  10        4.67        9.04      3.52 o 
  -4   5  10        0.05        1.08      2.22 o 
  -3   5  10       58.51       57.00      3.92 o 
  -2   5  10       65.14       76.03      3.05 o 
  -1   5  10       11.17       12.55      1.67 o 
   0   5  10        2.28        1.09      1.17 o 
   1   5  10       21.34       24.52      1.23 o 
   2   5  10       29.37       25.77      1.32 o 
   3   5  10      347.12      352.42      4.80 o 
   4   5  10        0.01       -1.04      1.04 o 
   5   5  10        7.06        7.24      1.22 o 
   6   5  10      202.38      195.17      4.02 o 
   7   5  10       13.23       15.66      1.56 o 
   8   5  10        0.68        0.24      1.14 o 
   9   5  10        0.22        2.36      1.45 o 
  10   5  10        0.00       -0.53      5.39 o 
  -7   6  10        0.02        0.13      5.21 o 
  -6   6  10        6.17        2.89      4.78 o 
  -5   6  10       25.51       25.08      4.40 o 
  -4   6  10       38.17       31.16      3.46 o 
  -3   6  10        0.00       -0.64      2.05 o 
  -2   6  10       15.32       18.19      2.26 o 
  -1   6  10       13.30       14.26      1.87 o 
   0   6  10        8.37        5.36      1.37 o 
   1   6  10       10.61        9.43      1.58 o 
   2   6  10        0.06        0.09      1.31 o 
   3   6  10      182.13      191.83      3.75 o 
   4   6  10       10.88       11.65      1.61 o 
   5   6  10        0.62        0.27      1.30 o 
   6   6  10       46.02       48.02      2.21 o 
   7   6  10       39.78       45.52      3.20 o 
   8   6  10        0.02       -0.73      1.07 o 
   9   6  10        0.53        0.27      1.41 o 
  10   6  10        0.96        5.71      6.24 o 
  -6   7  10        1.18       -3.68      4.83 o 
  -5   7  10        0.30       -1.66      4.81 o 
  -4   7  10        0.01       -4.20      4.20 o 
  -3   7  10        4.70        3.81      2.87 o 
  -2   7  10        9.43        9.76      3.12 o 
  -1   7  10        0.10       -0.59      2.23 o 
   0   7  10        5.56        3.87      1.79 o 
   1   7  10       36.33       44.59      3.44 o 
   2   7  10       68.15       65.65      3.09 o 
   3   7  10      108.05      104.00      3.67 o 
   4   7  10       26.53       28.48      2.57 o 
   5   7  10       98.01       77.77      3.64 o 
   6   7  10        8.30        9.36      1.72 o 
   7   7  10        6.60        4.97      2.49 o 
   8   7  10        0.52        0.64      1.38 o 
   9   7  10        0.59        0.28      1.78 o 
  10   7  10        0.03        0.70      2.34 o 
  -5   8  10        0.45       -0.88      5.36 o 
  -4   8  10        0.24        1.54      4.96 o 
  -3   8  10        0.87        2.08      3.06 o 
  -2   8  10        1.05        3.94      2.92 o 
  -1   8  10       32.93       36.16      3.42 o 
   0   8  10        0.46        0.70      1.98 o 
   1   8  10        0.11       -1.71      1.71 o 
   2   8  10        1.18        1.91      1.68 o 
   3   8  10       21.42       15.92      2.52 o 
   4   8  10       42.52       37.71      2.93 o 
   5   8  10       56.30       51.12      3.85 o 
   6   8  10        4.94        7.35      1.99 o 
   7   8  10        6.59        3.39      1.83 o 
   8   8  10        0.02       -0.96      1.68 o 
   9   8  10        0.06        0.82      1.49 o 
  10   8  10        0.23        2.46      2.06 o 
  -4   9  10        3.01        3.10      5.24 o 
  -3   9  10        5.68        1.41      3.00 o 
  -2   9  10       18.70       19.18      3.92 o 
  -1   9  10       49.77       50.42      4.61 o 
   0   9  10        1.91       -1.96      1.96 o 
   1   9  10        7.60        6.07      2.25 o 
   2   9  10        0.01        0.66      2.07 o 
   3   9  10        2.15        2.66      2.21 o 
   4   9  10        6.39        6.67      2.30 o 
   5   9  10        0.43       -1.20      2.00 o 
   6   9  10        1.07        1.76      1.98 o 
   7   9  10        4.04        0.40      1.96 o 
   8   9  10        0.21       -1.20      1.82 o 
   9   9  10        0.08        0.48      1.74 o 
  -3  10  10        4.59       11.93      6.04 o 
  -2  10  10       49.89       59.93      5.64 o 
  -1  10  10      101.20      119.93      7.15 o 
   0  10  10       27.02       25.11      3.99 o 
   1  10  10        6.91        9.86      2.66 o 
   2  10  10        3.03        3.58      2.85 o 
   3  10  10        0.95       -0.12      2.26 o 
   4  10  10        0.58       -0.39      2.24 o 
   5  10  10        2.62        3.57      2.35 o 
   6  10  10        0.01       -2.04      2.04 o 
   7  10  10        5.04        2.71      2.15 o 
   8  10  10        2.55        1.04      2.06 o 
   9  10  10        3.88        3.25      2.11 o 
  -2  11  10       15.81       19.30      4.66 o 
  -1  11  10       11.86       14.21      7.00 o 
   0  11  10        0.15        2.39      4.81 o 
   1  11  10        0.76        5.04      3.37 o 
   2  11  10        1.81        5.15      3.26 o 
   3  11  10        1.22        0.54      3.01 o 
   4  11  10        2.74        0.75      3.22 o 
   5  11  10        3.21        3.46      2.83 o 
   6  11  10        8.99        9.80      2.73 o 
   7  11  10       22.55       23.90      3.08 o 
   8  11  10        3.56        2.49      2.49 o 
  -1  12  10        1.09        5.54      5.56 o 
   0  12  10        2.69       -2.09      4.13 o 
   1  12  10        5.67        7.53      5.16 o 
   2  12  10        2.94        6.32      3.71 o 
   3  12  10       12.06       12.07      3.83 o 
   4  12  10        2.22        5.71      3.55 o 
   5  12  10        1.10        2.91      3.81 o 
   6  12  10        0.34        1.65      2.79 o 
   7  12  10        6.03       10.95      2.99 o 
   2  13  10        0.33        0.55      4.96 o 
   3  13  10        5.29        7.22      3.79 o 
   4  13  10        0.11        0.84      3.34 o 
   5  13  10        3.99        4.95      3.78 o 
   6  13  10        7.44       10.36      5.41 o 
  -4  -7  11        2.42       -3.32      5.11 o 
  -3  -7  11        1.84        3.11      3.82 o 
  -2  -7  11        0.29        0.24      3.73 o 
  -1  -7  11        1.39        0.67      3.81 o 
   0  -7  11       26.12       35.29      5.62 o 
  -6  -6  11        0.37       -4.23      5.14 o 
  -5  -6  11        0.05       -4.66      4.66 o 
  -4  -6  11        0.63        0.83      4.88 o 
  -3  -6  11        2.37        2.25      2.72 o 
  -2  -6  11        1.11       -1.65      2.31 o 
  -1  -6  11        0.88        1.89      2.74 o 
   0  -6  11       14.51       22.45      3.67 o 
   1  -6  11       15.59       32.91      4.01 o 
   2  -6  11        4.84        4.48      3.92 o 
  -7  -5  11        0.23       -1.74      5.03 o 
  -6  -5  11       35.80       35.29      7.05 o 
  -5  -5  11        1.75        3.59      6.15 o 
  -4  -5  11       20.97       23.80      3.69 o 
  -3  -5  11        9.79       13.47      2.93 o 
  -2  -5  11        2.76        2.64      2.20 o 
  -1  -5  11        0.15        2.55      2.18 o 
   0  -5  11       37.15       44.03      4.07 o 
   1  -5  11        4.90        7.91      2.49 o 
   2  -5  11       11.53       13.68      2.93 o 
   3  -5  11        4.14        3.35      2.86 o 
   4  -5  11        0.73        4.04      2.72 o 
  -7  -4  11        0.93        2.54      4.76 o 
  -6  -4  11      155.08      154.12     12.77 o 
  -5  -4  11        1.47        1.64      3.07 o 
  -4  -4  11        0.25       -0.02      2.24 o 
  -3  -4  11        6.59        8.73      2.75 o 
  -2  -4  11        0.06       -0.12      1.97 o 
  -1  -4  11        0.10        0.28      1.96 o 
   0  -4  11        7.49        6.45      1.98 o 
   1  -4  11        0.01       -1.81      1.81 o 
   2  -4  11        0.13       -0.50      2.20 o 
   3  -4  11        0.19       -1.34      2.49 o 
   4  -4  11       25.49       24.59      3.19 o 
   5  -4  11        0.32        1.29      2.56 o 
  -8  -3  11       16.49        6.65     10.12 o 
  -7  -3  11        4.41        1.44      2.86 o 
  -6  -3  11       33.78       41.50      4.00 o 
  -5  -3  11       25.40       30.34      3.58 o 
  -4  -3  11       71.52       64.94      4.20 o 
  -3  -3  11        4.33        1.86      3.46 o 
  -2  -3  11        0.04        0.12      2.21 o 
  -1  -3  11        0.42        0.40      2.19 o 
   0  -3  11        2.64        1.86      1.91 o 
   1  -3  11       19.24       15.77      2.47 o 
   2  -3  11       17.05       12.63      2.32 o 
   3  -3  11       14.14        8.95      2.12 o 
   4  -3  11        0.27       -2.01      2.01 o 
   5  -3  11       16.04       18.69      2.93 o 
   6  -3  11        6.12        6.67      2.76 o 
  -8  -2  11        4.67        3.41      3.08 o 
  -7  -2  11        3.26        3.90      2.73 o 
  -6  -2  11        1.44        1.36      2.57 o 
  -5  -2  11        2.58        0.30      2.39 o 
  -4  -2  11        3.16        2.11      1.94 o 
  -3  -2  11        9.06        9.54      2.14 o 
  -2  -2  11       32.43       28.34      4.23 o 
  -1  -2  11       94.21       95.45      4.06 o 
   0  -2  11       45.88       49.08      3.02 o 
   1  -2  11       24.04       24.11      2.47 o 
   2  -2  11        2.95        2.68      2.26 o 
   3  -2  11        0.46       -0.10      2.05 o 
   4  -2  11        9.43       16.21      2.47 o 
   5  -2  11        0.94        1.61      2.15 o 
   6  -2  11       10.43        7.58      2.46 o 
   7  -2  11        7.25        7.76      3.30 o 
  -8  -1  11        0.11       -2.65      2.65 o 
  -7  -1  11        0.46       -0.39      2.56 o 
  -6  -1  11        0.46       -3.25      3.25 o 
  -5  -1  11       14.97        9.48      2.69 o 
  -4  -1  11        5.92        6.57      2.14 o 
  -3  -1  11       33.14       45.30      4.88 o 
  -2  -1  11       76.43       73.22      3.07 o 
  -1  -1  11      293.45      293.69      6.90 o 
   0  -1  11        1.92        3.53      1.74 o 
   1  -1  11        1.42       -0.34      1.62 o 
   2  -1  11       99.66       85.74      3.62 o 
   3  -1  11        4.29        0.18      1.86 o 
   4  -1  11        1.29        0.72      1.85 o 
   5  -1  11        1.69        5.78      2.00 o 
   6  -1  11        0.23        1.42      2.03 o 
   7  -1  11       31.64       35.35      3.07 o 
  -8   0  11        0.07       -2.67      2.67 o 
  -7   0  11        0.03        6.61      7.04 o 
  -6   0  11        0.56       -2.12      2.92 o 
  -5   0  11       68.17       80.52      4.40 o 
  -4   0  11       17.55       18.65      2.36 o 
  -3   0  11       25.71       20.40      2.29 o 
  -2   0  11       41.18       34.60      2.33 o 
  -1   0  11      189.74      181.83      5.81 o 
   0   0  11        1.10        1.66      1.62 o 
   1   0  11       32.58       33.64      2.43 o 
   2   0  11      105.74       93.55      3.28 o 
   3   0  11       29.68       28.32      2.22 o 
   4   0  11       15.18       10.21      1.85 o 
   5   0  11        8.46        3.56      2.33 o 
   6   0  11       23.32       21.69      2.19 o 
   7   0  11       23.13       28.53      2.39 o 
   8   0  11       14.86       22.27      4.10 o 
  -8   1  11        2.27        4.19      3.74 o 
  -7   1  11        0.23       -1.03      3.11 o 
  -6   1  11       30.47       26.58      4.14 o 
  -5   1  11        2.43       -1.33      2.20 o 
  -4   1  11      104.86      109.67      4.29 o 
  -3   1  11        1.46        1.60      1.68 o 
  -2   1  11       84.42       85.67      3.14 o 
  -1   1  11      156.25      142.88      3.92 o 
   0   1  11        0.55        0.04      1.21 o 
   1   1  11       24.80       28.78      2.21 o 
   2   1  11        0.63        0.47      1.35 o 
   3   1  11        9.14        9.83      1.81 o 
   4   1  11       49.96       48.85      2.65 o 
   5   1  11        2.85        0.23      1.95 o 
   6   1  11        6.36        3.97      1.63 o 
   7   1  11        0.06       -0.36      1.54 o 
   8   1  11       12.92       15.91      2.00 o 
  -8   2  11        2.48        5.12      3.74 o 
  -7   2  11        0.03       -3.09      3.09 o 
  -6   2  11       35.92       40.04      4.73 o 
  -5   2  11        4.50        2.21      2.48 o 
  -4   2  11       16.34       11.61      2.34 o 
  -3   2  11        6.51        5.81      1.64 o 
  -2   2  11        3.97        3.02      1.44 o 
  -1   2  11        0.01        1.01      1.37 o 
   0   2  11       21.36       21.75      2.07 o 
   1   2  11       61.87       58.73      3.47 o 
   2   2  11      188.09      180.31      4.20 o 
   3   2  11      236.96      209.43      4.53 o 
   4   2  11       10.42       12.45      1.84 o 
   5   2  11        0.03       -0.81      1.34 o 
   6   2  11        8.79        8.50      1.73 o 
   7   2  11        2.05        1.87      1.43 o 
   8   2  11        0.27       -0.17      1.39 o 
   9   2  11        0.57       -0.51      1.86 o 
  -7   3  11        0.01        0.60      3.59 o 
  -6   3  11        2.44        1.47      3.30 o 
  -5   3  11        0.56        1.70      2.40 o 
  -4   3  11       19.31       19.56      2.52 o 
  -3   3  11       30.65       24.47      2.43 o 
  -2   3  11        0.85        1.01      1.38 o 
  -1   3  11        3.17        0.85      1.36 o 
   0   3  11       12.73        8.08      1.70 o 
   1   3  11        1.47        0.13      1.19 o 
   2   3  11      263.36      254.21      5.08 o 
   3   3  11      478.50      458.72      7.58 o 
   4   3  11        9.80       15.43      1.87 o 
   5   3  11       67.29       64.60      2.82 o 
   6   3  11       20.53       21.56      1.93 o 
   7   3  11        3.64        3.56      1.33 o 
   8   3  11        4.38        5.88      1.75 o 
   9   3  11        0.44        1.05      1.80 o 
  -7   4  11        0.67       -0.54      3.89 o 
  -6   4  11        0.30        0.32      3.39 o 
  -5   4  11        5.79        7.80      2.74 o 
  -4   4  11        4.67        6.38      2.18 o 
  -3   4  11       19.52       15.65      2.30 o 
  -2   4  11       11.34       10.04      2.34 o 
  -1   4  11        0.78        0.18      1.01 o 
   0   4  11        6.56        5.73      1.20 o 
   1   4  11      192.05      184.67      4.50 o 
   2   4  11      410.59      391.83      6.75 o 
   3   4  11       39.33       35.13      2.02 o 
   4   4  11       84.86       77.12      3.04 o 
   5   4  11        7.62        6.94      1.55 o 
   6   4  11       12.33        9.22      1.58 o 
   7   4  11        2.88        4.17      1.37 o 
   8   4  11        0.76       -0.66      1.57 o 
   9   4  11        0.18        2.75      2.77 o 
  -7   5  11        1.18       -0.43      4.78 o 
  -6   5  11        7.99        2.69      4.88 o 
  -5   5  11        1.13        0.13      3.08 o 
  -4   5  11       38.51       36.68      3.48 o 
  -3   5  11       39.69       41.92      2.99 o 
  -2   5  11        8.74        9.55      1.75 o 
  -1   5  11        1.71        1.08      2.36 o 
   0   5  11        8.17       10.84      2.28 o 
   1   5  11        9.78        7.19      1.43 o 
   2   5  11      267.21      261.21      6.26 o 
   3   5  11       10.63       10.33      1.36 o 
   4   5  11       41.35       37.47      2.56 o 
   5   5  11       21.97       20.58      2.95 o 
   6   5  11        3.05        5.31      1.50 o 
   7   5  11        3.90        6.54      1.81 o 
   8   5  11        3.60        4.64      1.97 o 
   9   5  11        0.25        1.26      2.25 o 
  -6   6  11        0.51        1.49      5.08 o 
  -5   6  11       19.99       10.85      5.64 o 
  -4   6  11       60.71       64.84      5.35 o 
  -3   6  11       11.32        9.41      3.24 o 
  -2   6  11        2.53        1.03      2.11 o 
  -1   6  11       17.67       21.12      2.69 o 
   0   6  11        0.13       -1.34      1.34 o 
   1   6  11       11.44       10.78      2.57 o 
   2   6  11        9.23        6.66      1.32 o 
   3   6  11        2.61        3.70      1.41 o 
   4   6  11        1.17       -1.31      1.31 o 
   5   6  11       24.48       27.88      2.19 o 
   6   6  11        0.76        3.66      1.62 o 
   7   6  11        8.67        8.71      2.05 o 
   8   6  11        0.31        2.63      1.63 o 
   9   6  11       15.72       17.43      4.07 o 
  10   6  11        5.64        7.45      6.44 o 
  -6   7  11        5.29        6.82      5.76 o 
  -5   7  11        7.28       -4.71      4.71 o 
  -4   7  11       14.52       16.00      3.86 o 
  -3   7  11        3.61        5.54      3.09 o 
  -2   7  11       26.72       25.51      4.83 o 
  -1   7  11       41.83       46.21      3.44 o 
   0   7  11        0.00        1.17      1.87 o 
   1   7  11        6.05        9.48      1.99 o 
   2   7  11       90.43       84.43      3.57 o 
   3   7  11        0.61        4.31      2.11 o 
   4   7  11        0.83       -1.33      1.78 o 
   5   7  11       43.41       34.83      2.70 o 
   6   7  11       12.09        7.72      1.79 o 
   7   7  11       17.35       17.67      1.97 o 
   8   7  11        0.00       -0.60      1.44 o 
   9   7  11        0.79       -1.83      1.83 o 
  -5   8  11        3.85        6.85      5.39 o 
  -4   8  11        4.17       17.24      5.79 o 
  -3   8  11        2.11        0.47      3.10 o 
  -2   8  11        1.57        1.85      5.54 o 
  -1   8  11        1.03       -0.16      2.18 o 
   0   8  11        1.74        0.94      2.50 o 
   1   8  11        0.81       -1.14      1.78 o 
   2   8  11        5.49        7.14      3.59 o 
   3   8  11      106.80       94.21      4.55 o 
   4   8  11       36.73       31.62      2.92 o 
   5   8  11        6.17        3.22      2.02 o 
   6   8  11        0.20       -1.13      1.77 o 
   7   8  11       20.38       18.24      2.33 o 
   8   8  11       17.32       14.40      2.10 o 
   9   8  11        1.18        3.88      2.02 o 
  -4   9  11       23.99       21.45      6.47 o 
  -3   9  11        0.16        3.60      5.07 o 
  -2   9  11       32.82       40.03      4.84 o 
  -1   9  11       49.98       56.58      5.13 o 
   0   9  11        8.48        8.31      2.62 o 
   1   9  11        5.16        4.60      2.39 o 
   2   9  11        3.87        3.66      2.32 o 
   3   9  11        4.16        1.60      2.26 o 
   4   9  11        0.04        0.24      2.15 o 
   5   9  11        1.42        2.53      2.08 o 
   6   9  11        7.38        7.54      3.39 o 
   7   9  11        0.22       -1.36      1.97 o 
   8   9  11        1.50        2.87      2.03 o 
   9   9  11        0.33       -0.49      1.81 o 
  -3  10  11       20.45       16.74      6.57 o 
  -2  10  11       20.52       21.50      9.94 o 
  -1  10  11       34.64       34.32      4.67 o 
   0  10  11       20.40       15.97      3.77 o 
   1  10  11        1.35        3.75      3.09 o 
   2  10  11        0.88       -0.34      2.79 o 
   3  10  11        0.80        0.76      2.45 o 
   4  10  11        0.04       -2.08      2.08 o 
   5  10  11        0.09       -1.12      2.25 o 
   6  10  11        1.09        2.08      2.25 o 
   7  10  11        1.19       -0.15      2.24 o 
   8  10  11        1.64        1.91      2.17 o 
   9  10  11        0.12        0.56      2.12 o 
  -2  11  11        4.16       12.87      4.60 o 
  -1  11  11        3.06        9.31      5.64 o 
   0  11  11        1.38        1.23      4.53 o 
   1  11  11        0.45       -0.35      4.56 o 
   2  11  11        0.30        0.49      3.18 o 
   3  11  11        0.01       -2.08      2.87 o 
   4  11  11        9.79       11.22      3.42 o 
   5  11  11       15.09       17.34      3.12 o 
   6  11  11        1.55        6.28      2.65 o 
   7  11  11        0.43       -1.14      2.40 o 
   8  11  11        0.32       -1.75      2.28 o 
   0  12  11        0.22        1.86      5.29 o 
   1  12  11        1.26       -2.72      4.73 o 
   2  12  11        3.01        1.15      3.56 o 
   3  12  11        4.16        8.43      3.78 o 
   4  12  11        0.11        0.03      3.14 o 
   5  12  11        1.79        2.53      3.50 o 
   6  12  11        0.02        3.11      2.92 o 
   7  12  11        0.15        1.59      2.74 o 
   3  13  11        0.58        0.05      4.88 o 
   4  13  11        0.46       -1.31      3.55 o 
   5  13  11       16.79       24.80      4.96 o 
  -4  -6  12        0.63       -4.73      5.39 o 
  -3  -6  12        8.79       11.34      4.23 o 
  -2  -6  12       10.44        5.04      3.92 o 
  -1  -6  12        0.15        8.79      4.35 o 
   0  -6  12       70.60       88.50      5.77 o 
  -5  -5  12        0.97       -4.46      4.46 o 
  -4  -5  12        7.62       11.91      5.89 o 
  -3  -5  12        0.14        2.13      2.62 o 
  -2  -5  12       19.78       23.85      3.14 o 
  -1  -5  12        7.65        0.38      2.77 o 
   0  -5  12       16.47       26.31      4.91 o 
   1  -5  12       27.73       28.49      3.90 o 
   2  -5  12        2.56        6.96      6.41 o 
  -6  -4  12       48.81       50.87      7.80 o 
  -5  -4  12        4.51       12.31      5.44 o 
  -4  -4  12        1.79       -1.00      2.30 o 
  -3  -4  12        2.24        0.13      3.14 o 
  -2  -4  12        1.20       -0.20      2.12 o 
  -1  -4  12        3.78        4.71      2.30 o 
   0  -4  12       33.79       32.33      3.77 o 
   1  -4  12       18.38       20.17      2.87 o 
   2  -4  12        0.87        4.87      2.43 o 
   3  -4  12        0.90        1.20      2.53 o 
   4  -4  12        3.55        4.29      2.81 o 
  -7  -3  12        0.03        2.64      5.01 o 
  -6  -3  12        0.06       -0.08      4.96 o 
  -5  -3  12        0.32        2.04      3.18 o 
  -4  -3  12        6.90        8.65      2.76 o 
  -3  -3  12        2.62        3.69      2.13 o 
  -2  -3  12        0.14        1.28      2.37 o 
  -1  -3  12        2.62        1.96      2.38 o 
   0  -3  12        8.13        7.38      2.31 o 
   1  -3  12        0.01        0.79      2.47 o 
   2  -3  12        1.37        1.11      2.09 o 
   3  -3  12        2.95        2.29      1.98 o 
   4  -3  12        1.88       -1.21      2.38 o 
   5  -3  12        7.29        3.96      3.43 o 
  -7  -2  12        7.23        6.72      5.24 o 
  -6  -2  12       27.20       32.57      4.60 o 
  -5  -2  12        0.05       -3.88      3.98 o 
  -4  -2  12        1.93        1.25      2.73 o 
  -3  -2  12        1.51       -0.61      2.25 o 
  -2  -2  12       15.31       17.71      2.92 o 
  -1  -2  12        0.03        2.06      1.89 o 
   0  -2  12       23.51       20.33      3.28 o 
   1  -2  12       26.29       19.30      2.94 o 
   2  -2  12        0.04       -0.90      2.20 o 
   3  -2  12        4.03        3.06      2.24 o 
   4  -2  12        0.43        1.62      2.21 o 
   5  -2  12        0.20       -2.17      2.17 o 
   6  -2  12       29.73       42.04      4.37 o 
  -7  -1  12        0.01       -1.82      3.24 o 
  -6  -1  12        0.60       -1.23      4.23 o 
  -5  -1  12        1.43       -1.81      4.97 o 
  -4  -1  12        1.05        1.07      2.70 o 
  -3  -1  12        0.11       -1.26      2.08 o 
  -2  -1  12        3.49        5.36      2.02 o 
  -1  -1  12        0.30        1.88      2.67 o 
   0  -1  12      144.36      132.26      4.65 o 
   1  -1  12       12.05       11.92      2.81 o 
   2  -1  12       11.48       10.51      2.22 o 
   3  -1  12        0.49        1.65      1.88 o 
   4  -1  12       17.91       17.92      2.59 o 
   5  -1  12        4.10        2.33      2.12 o 
   6  -1  12        0.24       -0.77      2.17 o 
   7  -1  12       13.03       19.31      2.88 o 
  -7   0  12        0.51        3.03      3.62 o 
  -6   0  12        5.14        4.79      3.47 o 
  -5   0  12        2.76        2.94      2.42 o 
  -4   0  12        0.00       -1.20      2.09 o 
  -3   0  12        0.04        2.30      2.21 o 
  -2   0  12        1.50        0.97      1.79 o 
  -1   0  12        1.37        1.07      1.98 o 
   0   0  12      148.95      130.69      4.45 o 
   1   0  12       53.00       50.55      2.95 o 
   2   0  12       70.70       62.35      3.30 o 
   3   0  12       23.92       23.34      2.45 o 
   4   0  12        0.31        1.86      1.75 o 
   5   0  12        0.97        2.00      1.95 o 
   6   0  12        2.01        3.06      2.08 o 
   7   0  12        7.43        7.39      2.32 o 
  -7   1  12        4.38        9.70      3.98 o 
  -6   1  12       66.43       58.71      5.40 o 
  -5   1  12       14.88       12.51      2.88 o 
  -4   1  12        2.75        3.89      2.08 o 
  -3   1  12        0.46       -1.94      1.94 o 
  -2   1  12       91.32       88.54      3.81 o 
  -1   1  12        4.38        7.60      2.51 o 
   0   1  12      144.16      146.78      4.64 o 
   1   1  12        3.81        1.79      1.62 o 
   2   1  12      106.23      108.84      4.10 o 
   3   1  12       36.57       31.55      3.07 o 
   4   1  12       34.18       27.06      2.20 o 
   5   1  12        0.61       -0.84      1.60 o 
   6   1  12        9.13       10.46      1.94 o 
   7   1  12       49.45       65.20      3.09 o 
   8   1  12        4.76       10.53      2.26 o 
  -7   2  12        0.13        1.23      5.01 o 
  -6   2  12       12.57       10.65      3.81 o 
  -5   2  12        4.09        1.33      2.49 o 
  -4   2  12       26.57       29.76      2.86 o 
  -3   2  12        8.56        7.82      2.08 o 
  -2   2  12       10.15       13.39      2.13 o 
  -1   2  12       20.29       16.74      2.19 o 
   0   2  12      400.76      413.55      8.46 o 
   1   2  12       19.34       23.58      1.97 o 
   2   2  12        0.00        1.71      1.48 o 
   3   2  12       81.77       84.99      3.53 o 
   4   2  12        0.15        0.39      1.54 o 
   5   2  12        1.17        0.15      1.63 o 
   6   2  12        0.79       -1.15      1.56 o 
   7   2  12        4.82        4.97      1.66 o 
   8   2  12        7.87        9.81      2.62 o 
  -7   3  12        0.22       -0.78      4.81 o 
  -6   3  12        0.36        1.06      4.58 o 
  -5   3  12        0.28        1.48      2.93 o 
  -4   3  12        0.01       -1.81      1.91 o 
  -3   3  12       20.24       22.91      2.88 o 
  -2   3  12       12.93       11.45      2.07 o 
  -1   3  12       51.20       60.06      3.14 o 
   0   3  12       39.09       39.01      2.25 o 
   1   3  12      268.37      250.14      5.28 o 
   2   3  12      285.20      288.18      6.41 o 
   3   3  12       70.71       66.21      3.04 o 
   4   3  12       11.95       12.34      2.12 o 
   5   3  12        5.24        8.63      1.72 o 
   6   3  12        1.59        4.05      1.64 o 
   7   3  12        0.61       -1.34      1.52 o 
   8   3  12        0.07        1.47      1.39 o 
   9   3  12        0.26        1.46      1.85 o 
  -7   4  12        0.00        6.07      5.19 o 
  -6   4  12        0.00       -2.37      4.48 o 
  -5   4  12        0.08       -0.33      4.48 o 
  -4   4  12        9.73       13.49      3.41 o 
  -3   4  12        2.81       -0.71      3.31 o 
  -2   4  12       10.13        9.10      2.03 o 
  -1   4  12       14.99       14.14      2.18 o 
   0   4  12        5.80        4.94      1.38 o 
   1   4  12      175.77      169.48      4.17 o 
   2   4  12      359.23      389.54      6.96 o 
   3   4  12       21.51       13.76      1.90 o 
   4   4  12        0.89        1.62      1.54 o 
   5   4  12        6.86        7.16      2.14 o 
   6   4  12        8.05        8.29      2.17 o 
   7   4  12        0.15        1.06      1.42 o 
   8   4  12       10.72       17.26      2.33 o 
   9   4  12        4.95        6.87      2.87 o 
  -6   5  12        1.22        5.26      5.39 o 
  -5   5  12        0.86        3.37      4.81 o 
  -4   5  12       23.86       21.45      4.69 o 
  -3   5  12        7.43        4.34      3.86 o 
  -2   5  12        0.72       -0.46      1.81 o 
  -1   5  12       52.43       51.54      3.08 o 
   0   5  12       11.51       10.69      2.06 o 
   1   5  12       14.47       14.38      1.88 o 
   2   5  12        0.07       -1.23      1.23 o 
   3   5  12       45.54       44.22      2.82 o 
   4   5  12       29.50       28.71      2.17 o 
   5   5  12        2.53        2.08      1.53 o 
   6   5  12        0.60       -0.85      1.44 o 
   7   5  12        0.98       -0.94      1.70 o 
   8   5  12        0.13       -0.59      1.79 o 
   9   5  12        0.31        3.77      3.22 o 
  -6   6  12        0.93        2.52      5.39 o 
  -5   6  12        3.94        2.32      5.16 o 
  -4   6  12        9.08       13.20      3.58 o 
  -3   6  12        4.06        2.66      3.06 o 
  -2   6  12        2.38       -0.81      2.25 o 
  -1   6  12        0.92       -0.48      1.81 o 
   0   6  12        0.49        0.24      1.74 o 
   1   6  12       13.42       10.44      2.06 o 
   2   6  12        0.91        0.06      1.52 o 
   3   6  12        0.32        1.33      1.35 o 
   4   6  12        8.34        6.90      1.56 o 
   5   6  12        7.44        8.02      1.59 o 
   6   6  12       60.84       64.66      3.38 o 
   7   6  12       29.41       32.35      3.76 o 
   8   6  12        0.00       -0.96      1.80 o 
   9   6  12       24.24       30.21      3.54 o 
  -5   7  12        2.88        6.02      5.61 o 
  -4   7  12        0.04        0.62      3.22 o 
  -3   7  12        7.20        4.50      3.23 o 
  -2   7  12       23.57       27.08      4.03 o 
  -1   7  12        7.36        9.70      2.83 o 
   0   7  12        7.19        5.37      3.04 o 
   1   7  12        9.89        7.11      2.07 o 
   2   7  12       20.33       22.08      2.73 o 
   3   7  12        0.42       -0.61      2.66 o 
   4   7  12        1.50       -0.20      1.63 o 
   5   7  12        2.48        5.36      1.80 o 
   6   7  12       64.80       60.86      2.99 o 
   7   7  12       57.79       73.09      3.22 o 
   8   7  12        1.93        0.14      2.75 o 
   9   7  12        0.06       -4.97      4.97 o 
  -4   8  12        0.37       -4.63      4.63 o 
  -3   8  12        0.96        0.79      3.19 o 
  -2   8  12       11.54       10.86      4.88 o 
  -1   8  12        2.96        1.63      2.77 o 
   0   8  12        0.33       -0.28      2.17 o 
   1   8  12       16.48       16.67      2.68 o 
   2   8  12        5.02        6.54      2.48 o 
   3   8  12      166.64      168.14      7.17 o 
   4   8  12       11.62        5.31      2.74 o 
   5   8  12        0.86        3.42      2.14 o 
   6   8  12       29.56       34.46      3.34 o 
   7   8  12       30.91       34.62      2.88 o 
   8   8  12        2.86        4.21      2.01 o 
   9   8  12        2.23        3.99      1.87 o 
  -4   9  12        0.92        6.19      6.29 o 
  -3   9  12        4.62       15.33      4.28 o 
  -2   9  12        0.08        2.10      3.34 o 
  -1   9  12        4.71        1.59      2.84 o 
   0   9  12        2.81        2.13      2.46 o 
   1   9  12       18.37       18.69      3.68 o 
   2   9  12       15.77       19.82      3.60 o 
   3   9  12        0.08        1.56      2.71 o 
   4   9  12        9.37       14.90      2.73 o 
   5   9  12        4.59        1.67      2.20 o 
   6   9  12        2.23        2.32      2.26 o 
   7   9  12       10.76        8.81      2.65 o 
   8   9  12        4.96        3.77      2.20 o 
   9   9  12        0.64        1.92      2.04 o 
  -3  10  12       35.43       56.64      8.86 o 
  -2  10  12        0.05        0.17      3.58 o 
  -1  10  12        1.89        3.36      3.59 o 
   0  10  12        0.79       -3.10      4.33 o 
   1  10  12        0.11       -2.91      2.91 o 
   2  10  12        2.97        2.80      3.03 o 
   3  10  12        3.71        6.22      6.38 o 
   4  10  12        9.72        9.97      2.71 o 
   5  10  12        0.03       -0.55      2.39 o 
   6  10  12        3.03        0.39      2.39 o 
   7  10  12        0.04        2.58      3.02 o 
   8  10  12        0.08       -0.06      2.18 o 
  -1  11  12        0.55        2.01      4.93 o 
   0  11  12        0.46       -4.10      4.10 o 
   1  11  12        0.01        0.78      4.76 o 
   2  11  12        0.27        2.25      3.35 o 
   3  11  12        0.52       -0.69      3.06 o 
   4  11  12        3.14        8.07      3.45 o 
   5  11  12       16.04       22.34      4.84 o 
   6  11  12        2.30        3.01      2.83 o 
   7  11  12        2.73        1.29      3.28 o 
   1  12  12        1.08       -1.21      5.08 o 
   2  12  12        0.07        6.44      5.16 o 
   3  12  12        0.59       -0.75      3.31 o 
   4  12  12        5.70        1.33      3.49 o 
   5  12  12       15.14       29.22      4.56 o 
   6  12  12        4.48        3.48      3.42 o 
  -4  -5  13        1.15        2.19      5.54 o 
  -3  -5  13        0.28        1.35      3.75 o 
  -2  -5  13       14.84       29.60      6.75 o 
  -1  -5  13       11.28       12.58      4.52 o 
   0  -5  13        3.09        9.75      4.57 o 
   1  -5  13        1.73       -2.29      3.56 o 
  -5  -4  13        1.22       -0.18      5.08 o 
  -4  -4  13       12.15       25.20      6.49 o 
  -3  -4  13        0.03       -2.46      4.09 o 
  -2  -4  13       10.03       10.58      3.24 o 
  -1  -4  13        0.51        0.96      2.72 o 
   0  -4  13        5.91        8.49      3.06 o 
   1  -4  13        8.23       14.38      3.40 o 
   2  -4  13        6.48        5.48      2.45 o 
   3  -4  13        0.18        0.15      2.72 o 
  -6  -3  13        4.33        4.41      5.46 o 
  -5  -3  13        0.03        0.96      4.93 o 
  -4  -3  13        1.72        3.68      2.79 o 
  -3  -3  13        0.12        1.58      2.54 o 
  -2  -3  13        0.58       -1.30      2.57 o 
  -1  -3  13        0.71       -1.95      2.41 o 
   0  -3  13        4.83        6.52      3.62 o 
   1  -3  13        0.20        2.11      2.27 o 
   2  -3  13       26.82       31.17      2.90 o 
   3  -3  13        7.34       14.07      3.03 o 
   4  -3  13        4.98       -0.29      2.62 o 
  -6  -2  13       13.42        7.78      5.46 o 
  -5  -2  13        0.01        6.72      7.25 o 
  -4  -2  13        0.09       -2.91      2.91 o 
  -3  -2  13        7.38        9.74      2.82 o 
  -2  -2  13        0.78        3.30      2.45 o 
  -1  -2  13        2.18        3.47      2.54 o 
   0  -2  13        3.40        2.41      2.70 o 
   1  -2  13       19.59       23.36      3.29 o 
   2  -2  13        0.32        1.26      2.23 o 
   3  -2  13        0.01       -0.99      2.15 o 
   4  -2  13        7.20        3.67      2.58 o 
   5  -2  13        1.00        2.82      2.62 o 
  -7  -1  13        0.22       -4.61      5.21 o 
  -6  -1  13        1.70        3.68      5.19 o 
  -5  -1  13        5.77       -1.01      4.51 o 
  -4  -1  13        0.78        6.09      3.09 o 
  -3  -1  13        5.54       10.05      2.85 o 
  -2  -1  13        0.04        3.02      2.42 o 
  -1  -1  13        7.83        8.41      2.21 o 
   0  -1  13       26.44       20.53      2.60 o 
   1  -1  13        0.15       -2.10      2.10 o 
   2  -1  13        0.59        1.02      2.01 o 
   3  -1  13        6.90        5.24      2.31 o 
   4  -1  13        1.73       -0.30      2.20 o 
   5  -1  13        2.30        0.66      2.22 o 
   6  -1  13        0.16       -2.30      2.30 o 
  -7   0  13        0.00        8.11      5.49 o 
  -6   0  13        1.95        0.53      4.83 o 
  -5   0  13        0.45       -2.14      4.25 o 
  -4   0  13        2.03        5.95      3.08 o 
  -3   0  13        0.51        2.81      2.38 o 
  -2   0  13       33.82       29.78      3.31 o 
  -1   0  13       14.55       16.31      2.42 o 
   0   0  13        0.18        2.10      2.43 o 
   1   0  13       52.47       55.56      3.79 o 
   2   0  13       15.55       15.73      3.02 o 
   3   0  13       23.91       19.61      2.58 o 
   4   0  13        9.35       10.45      2.37 o 
   5   0  13        1.85        3.24      2.17 o 
   6   0  13        7.95        9.80      2.50 o 
   7   0  13        0.00       -2.22      2.22 o 
  -7   1  13        0.92        2.34      5.14 o 
  -6   1  13       14.86        6.19      4.93 o 
  -5   1  13        2.93        5.16      4.66 o 
  -4   1  13        4.39        2.11      3.01 o 
  -3   1  13        1.85        1.08      2.28 o 
  -2   1  13        4.56        3.17      2.34 o 
  -1   1  13      211.11      199.82      5.80 o 
   0   1  13        0.08       -0.93      1.75 o 
   1   1  13        0.04        0.04      1.55 o 
   2   1  13       17.30       10.68      2.69 o 
   3   1  13        3.20        2.33      1.86 o 
   4   1  13       16.80       14.76      3.60 o 
   5   1  13        0.03       -0.38      1.86 o 
   6   1  13        0.58       -1.15      2.30 o 
   7   1  13       66.11       76.74      3.87 o 
  -7   2  13        0.34        9.36      5.56 o 
  -6   2  13        5.55       12.33      5.89 o 
  -5   2  13        0.88       -4.33      4.33 o 
  -4   2  13        4.94        3.45      2.95 o 
  -3   2  13        2.48        1.85      2.32 o 
  -2   2  13        0.69        0.86      1.87 o 
  -1   2  13      188.68      202.38      5.86 o 
   0   2  13      226.52      236.57      6.72 o 
   1   2  13       34.68       31.85      2.27 o 
   2   2  13       15.40       15.55      2.16 o 
   3   2  13        2.22        2.10      1.74 o 
   4   2  13       13.48       13.92      2.16 o 
   5   2  13       10.73       10.14      2.06 o 
   6   2  13        6.00        9.57      2.88 o 
   7   2  13        1.38        0.40      1.83 o 
   8   2  13       30.46       42.19      2.91 o 
  -6   3  13        1.20        3.85      5.29 o 
  -5   3  13        3.23       -0.81      4.71 o 
  -4   3  13       34.09       35.79      4.52 o 
  -3   3  13        3.28        0.36      3.12 o 
  -2   3  13        9.20        6.06      1.97 o 
  -1   3  13       39.16       37.57      3.06 o 
   0   3  13        3.28        5.55      1.75 o 
   1   3  13      301.92      293.88      6.08 o 
   2   3  13       10.45        9.60      1.92 o 
   3   3  13        0.10       -1.01      1.54 o 
   4   3  13        4.90        2.04      1.84 o 
   5   3  13        1.71        0.02      1.81 o 
   6   3  13        8.60        7.95      1.93 o 
   7   3  13        0.85       -0.83      1.77 o 
   8   3  13       19.33       21.28      2.25 o 
  -6   4  13        0.03        5.97      5.41 o 
  -5   4  13        0.75        6.90      4.86 o 
  -4   4  13       28.78       28.29      4.39 o 
  -3   4  13        0.51        0.59      2.52 o 
  -2   4  13        6.27        7.10      2.46 o 
  -1   4  13        2.80        1.03      2.00 o 
   0   4  13      408.32      394.24     10.38 o 
   1   4  13       88.01       84.42      3.20 o 
   2   4  13       14.89       12.77      2.00 o 
   3   4  13       68.35       72.02      3.23 o 
   4   4  13        0.55        0.98      1.58 o 
   5   4  13        5.97        3.15      1.73 o 
   6   4  13        0.08       -0.99      1.57 o 
   7   4  13        0.01       -0.96      1.56 o 
   8   4  13        6.02       12.56      2.44 o 
  -6   5  13        6.25        6.32      5.87 o 
  -5   5  13       11.32       13.92      5.56 o 
  -4   5  13        0.02       -3.03      3.03 o 
  -3   5  13        0.00       -1.36      2.42 o 
  -2   5  13        1.33        2.08      2.30 o 
  -1   5  13       53.48       65.16      3.57 o 
   0   5  13      199.43      199.56      5.79 o 
   1   5  13        0.53       -0.18      1.85 o 
   2   5  13       14.70       13.82      1.93 o 
   3   5  13        0.63        1.99      1.62 o 
   4   5  13        4.00        3.41      1.68 o 
   5   5  13        2.70        0.33      1.58 o 
   6   5  13        0.03        0.58      1.59 o 
   7   5  13        0.00        0.51      1.60 o 
   8   5  13        1.48        2.64      2.07 o 
  -5   6  13        6.08        0.91      5.26 o 
  -4   6  13        0.48        0.58      3.36 o 
  -3   6  13        5.72       10.03      3.04 o 
  -2   6  13        0.15       -2.25      2.25 o 
  -1   6  13        9.01        5.54      2.21 o 
   0   6  13        2.76       -2.04      2.04 o 
   1   6  13        5.38        0.30      2.75 o 
   2   6  13       12.61       12.89      3.05 o 
   3   6  13        0.05       -0.88      1.57 o 
   4   6  13        3.10        2.78      1.67 o 
   5   6  13       12.61       13.44      1.95 o 
   6   6  13        3.55       -0.18      2.22 o 
   7   6  13        6.09        4.47      2.68 o 
   8   6  13        0.88        0.99      2.09 o 
   9   6  13        5.59       11.67      3.26 o 
  -5   7  13        0.14       -4.93      4.93 o 
  -4   7  13        0.32       -2.47      4.20 o 
  -3   7  13        1.33        4.46      3.44 o 
  -2   7  13        0.12        0.22      3.06 o 
  -1   7  13        0.03        0.62      2.94 o 
   0   7  13        3.13       -0.44      2.22 o 
   1   7  13        0.76       -0.60      2.28 o 
   2   7  13       10.12        9.73      2.26 o 
   3   7  13        7.25        5.49      2.68 o 
   4   7  13        0.14       -0.28      2.00 o 
   5   7  13        0.90        1.51      1.79 o 
   6   7  13       30.44       30.68      2.49 o 
   7   7  13        0.40        0.38      2.04 o 
   8   7  13       18.58       25.13      2.72 o 
   9   7  13        0.25       -1.03      5.24 o 
  -4   8  13        0.40       -0.10      5.31 o 
  -3   8  13        2.40        3.50      3.56 o 
  -2   8  13        1.30        1.80      3.29 o 
  -1   8  13        0.00       -2.72      2.72 o 
   0   8  13       13.87       17.86      2.95 o 
   1   8  13       12.16        9.10      3.28 o 
   2   8  13        1.04        0.01      2.59 o 
   3   8  13        0.46        1.84      2.38 o 
   4   8  13        8.19        7.01      2.41 o 
   5   8  13        0.00       -0.84      2.13 o 
   6   8  13        8.95       10.30      2.49 o 
   7   8  13        0.39        1.93      2.20 o 
   8   8  13        8.50        8.39      2.26 o 
  -3   9  13        0.92        2.40      3.72 o 
  -2   9  13        0.88        1.15      3.38 o 
  -1   9  13        0.40        1.53      3.31 o 
   0   9  13        6.49        8.89      5.24 o 
   1   9  13       27.50       23.33      4.07 o 
   2   9  13       19.24       12.41      3.53 o 
   3   9  13       20.84       24.73      3.28 o 
   4   9  13        0.21       -1.69      2.29 o 
   5   9  13        8.21        4.32      2.50 o 
   6   9  13       26.14       28.44      3.10 o 
   7   9  13        2.23        0.03      2.24 o 
   8   9  13        6.66       11.20      2.46 o 
  -2  10  13        5.34        2.04      4.78 o 
  -1  10  13        9.72        0.60      4.83 o 
   0  10  13        0.22       -1.16      4.38 o 
   1  10  13        2.61        1.44      3.20 o 
   2  10  13        0.82       -1.57      2.92 o 
   3  10  13       12.11        8.75      3.37 o 
   4  10  13        2.08        4.15      3.07 o 
   5  10  13        0.03       -0.19      3.37 o 
   6  10  13        0.57        0.87      2.53 o 
   7  10  13        0.70        5.64      2.99 o 
   8  10  13        8.33        7.49      4.34 o 
  -1  11  13        3.94        5.76      5.69 o 
   0  11  13        2.82        0.96      5.06 o 
   1  11  13        0.03       -2.01      4.53 o 
   2  11  13        0.64        1.97      3.36 o 
   3  11  13        4.29        4.17      3.51 o 
   4  11  13        2.13       -0.13      3.27 o 
   5  11  13        1.84       -4.19      4.19 o 
   6  11  13        0.36        2.47      2.80 o 
   7  11  13        0.22        6.43      2.85 o 
   1  12  13        0.97        9.34      5.84 o 
   2  12  13        1.69        1.79      5.03 o 
   3  12  13        4.64        2.51      3.83 o 
   4  12  13        0.01       -0.61      3.42 o 
   5  12  13        0.02       -0.31      3.50 o 
  -3  -4  14        0.07       -3.47      3.47 o 
  -2  -4  14        0.78        0.88      5.16 o 
  -1  -4  14        0.16        2.20      3.89 o 
   0  -4  14       33.92       49.28      5.94 o 
   1  -4  14        7.00        4.48      4.14 o 
  -5  -3  14        7.83       11.86      6.37 o 
  -4  -3  14        2.25       -1.66      5.01 o 
  -3  -3  14        7.81        5.32      9.53 o 
  -2  -3  14        6.98        7.09      3.09 o 
  -1  -3  14        0.04        0.69      2.63 o 
   0  -3  14       29.91       36.57      4.07 o 
   1  -3  14       21.38       23.82      3.67 o 
   2  -3  14        1.76       -0.10      2.28 o 
   3  -3  14        0.79        6.54      2.99 o 
  -5  -2  14        2.12        0.00      4.88 o 
  -4  -2  14        1.51        3.73      3.46 o 
  -3  -2  14        0.82        2.57      3.40 o 
  -2  -2  14       15.17       18.17      3.97 o 
  -1  -2  14       19.90       26.01      9.63 o 
   0  -2  14        2.71        6.36      3.73 o 
   1  -2  14       18.60       26.32      3.61 o 
   2  -2  14        9.59        9.92      2.85 o 
   3  -2  14        5.23        8.24      2.79 o 
   4  -2  14       19.83       21.45      3.66 o 
  -6  -1  14        0.13        4.81      5.44 o 
  -5  -1  14        0.71       -2.74      4.58 o 
  -4  -1  14        2.57        1.65      3.39 o 
  -3  -1  14        1.84       -1.06      3.47 o 
  -2  -1  14       11.61       12.99      3.11 o 
  -1  -1  14        8.84        9.93      2.81 o 
   0  -1  14        4.43        2.32      2.60 o 
   1  -1  14        5.08        8.71      2.85 o 
   2  -1  14       23.52       27.01      3.03 o 
   3  -1  14        0.94        1.99      2.27 o 
   4  -1  14        8.18        8.77      2.74 o 
   5  -1  14       16.51       21.27      3.15 o 
  -6   0  14        0.46        3.37      5.51 o 
  -5   0  14        0.18        0.00      4.76 o 
  -4   0  14        0.09        2.58      3.35 o 
  -3   0  14        1.87        2.88      2.64 o 
  -2   0  14       66.42       71.44      4.56 o 
  -1   0  14        5.89        7.14      2.29 o 
   0   0  14        0.20       -0.43      2.34 o 
   1   0  14        8.08        8.17      2.65 o 
   2   0  14        1.04       -0.87      2.03 o 
   3   0  14        1.96       -0.57      2.02 o 
   4   0  14        0.98        2.47      2.23 o 
   5   0  14        0.00       -2.26      2.26 o 
   6   0  14       10.41        7.96      2.98 o 
  -6   1  14        0.04       -4.35      4.35 o 
  -5   1  14        0.07       -0.76      4.66 o 
  -4   1  14        0.09        0.07      3.12 o 
  -3   1  14        0.02       -1.44      2.35 o 
  -2   1  14       12.20        9.43      2.69 o 
  -1   1  14        2.79        4.75      2.10 o 
   0   1  14       49.21       49.57      3.24 o 
   1   1  14        0.34        0.63      1.88 o 
   2   1  14        1.74        2.65      2.73 o 
   3   1  14        0.13        1.06      1.96 o 
   4   1  14        2.82        3.88      2.15 o 
   5   1  14        1.28        2.77      2.18 o 
   6   1  14        0.22        4.13      2.74 o 
  -6   2  14        0.06       -4.81      4.81 o 
  -5   2  14        0.04        3.15      5.11 o 
  -4   2  14        1.18        3.11      3.13 o 
  -3   2  14        3.10        3.18      2.63 o 
  -2   2  14        7.67        4.22      2.36 o 
  -1   2  14        1.72        5.11      2.14 o 
   0   2  14       21.62       23.52      2.61 o 
   1   2  14        0.00        1.25      1.80 o 
   2   2  14       22.13       24.22      2.54 o 
   3   2  14        6.43        4.96      2.08 o 
   4   2  14        9.95        7.42      2.11 o 
   5   2  14       47.42       56.16      3.36 o 
   6   2  14       25.85       37.23      3.01 o 
   7   2  14        4.84        3.51      2.26 o 
  -6   3  14        1.26       -3.10      5.03 o 
  -5   3  14        1.17        0.91      4.96 o 
  -4   3  14        3.80       10.29      3.52 o 
  -3   3  14        9.92       13.85      3.80 o 
  -2   3  14       34.44       34.34      3.56 o 
  -1   3  14        0.15       -2.03      2.03 o 
   0   3  14        3.06        6.49      1.87 o 
   1   3  14       43.32       42.34      3.42 o 
   2   3  14        6.48        5.61      1.97 o 
   3   3  14       20.60       20.02      2.33 o 
   4   3  14        5.37        1.98      1.94 o 
   5   3  14        7.74        5.43      2.06 o 
   6   3  14        2.49        1.73      1.97 o 
   7   3  14       18.94       20.97      2.56 o 
  -5   4  14        7.49       -0.03      5.11 o 
  -4   4  14        1.13       -1.30      3.21 o 
  -3   4  14        0.82        1.32      2.56 o 
  -2   4  14        2.80        8.97      2.83 o 
  -1   4  14      213.43      221.43      6.40 o 
   0   4  14      326.51      367.33      8.40 o 
   1   4  14       38.07       51.86      7.41 o 
   2   4  14        0.04        0.51      1.72 o 
   3   4  14        2.49        1.31      1.74 o 
   4   4  14       27.11       25.01      2.40 o 
   5   4  14        0.13       -1.52      1.70 o 
   6   4  14        1.91        0.90      1.80 o 
   7   4  14        5.93        7.54      2.01 o 
   8   4  14       11.03        9.80      2.51 o 
  -5   5  14        0.03       -0.40      5.01 o 
  -4   5  14        0.71        3.42      3.55 o 
  -3   5  14        5.11        8.49      2.92 o 
  -2   5  14       31.22       32.28      3.69 o 
  -1   5  14        5.01       -0.14      2.52 o 
   0   5  14        0.20       -1.61      2.13 o 
   1   5  14      143.20      153.59      5.88 o 
   2   5  14        8.25        8.69      2.39 o 
   3   5  14        3.24        4.00      1.82 o 
   4   5  14        0.13       -1.73      2.00 o 
   5   5  14        1.69        1.64      1.78 o 
   6   5  14        7.73        7.28      1.96 o 
   7   5  14        0.25        2.29      1.82 o 
   8   5  14        0.07        1.06      2.23 o 
  -5   6  14        2.90        1.76      5.49 o 
  -4   6  14        0.63        2.46      4.27 o 
  -3   6  14       11.16       14.21      3.98 o 
  -2   6  14        5.54        1.89      2.80 o 
  -1   6  14        4.58       -1.33      2.57 o 
   0   6  14        5.03        5.10      2.25 o 
   1   6  14        7.52        6.78      3.31 o 
   2   6  14        5.67        1.55      2.21 o 
   3   6  14        6.61       10.39      2.49 o 
   4   6  14        4.32        6.11      1.87 o 
   5   6  14        5.24        7.51      1.91 o 
   6   6  14        0.02        0.82      1.92 o 
   7   6  14       12.32       11.40      2.52 o 
   8   6  14        2.76        2.63      2.28 o 
  -4   7  14        0.06        2.22      5.44 o 
  -3   7  14        0.40        2.16      3.62 o 
  -2   7  14        0.13       -1.64      3.15 o 
  -1   7  14        0.18       -2.44      2.63 o 
   0   7  14        0.02       -2.34      2.34 o 
   1   7  14        2.58       -0.87      2.42 o 
   2   7  14        0.13        3.44      2.34 o 
   3   7  14        1.83        0.51      2.21 o 
   4   7  14        0.06       -0.70      2.06 o 
   5   7  14        1.53       -2.66      2.66 o 
   6   7  14        0.73        0.82      2.19 o 
   7   7  14       12.47       18.19      4.77 o 
   8   7  14        1.59        5.32      3.24 o 
  -3   8  14        0.10        0.73      4.14 o 
  -2   8  14        0.90        0.20      3.42 o 
  -1   8  14        0.29        2.36      3.44 o 
   0   8  14        0.00       -0.12      3.18 o 
   1   8  14       20.85       22.75      4.01 o 
   2   8  14        0.08       -0.41      2.76 o 
   3   8  14        2.52       -0.26      2.36 o 
   4   8  14        0.73       -2.34      2.34 o 
   5   8  14        2.90        3.70      2.43 o 
   6   8  14       19.51       25.14      3.66 o 
   7   8  14        0.14       -1.09      2.40 o 
   8   8  14        0.02       -2.13      2.23 o 
  -2   9  14        0.08       -1.03      4.68 o 
  -1   9  14       13.71       19.86      6.09 o 
   0   9  14        2.90        4.28      4.91 o 
   1   9  14       18.49       13.08      3.78 o 
   2   9  14        3.04        3.96      3.12 o 
   3   9  14        0.16        0.74      5.80 o 
   4   9  14        0.07        1.80      2.53 o 
   5   9  14        1.89        0.72      2.48 o 
   6   9  14        2.95        1.47      2.98 o 
   7   9  14       20.00       22.40      3.07 o 
  -1  10  14        0.01        0.63      5.01 o 
   0  10  14        5.59       -4.56      4.56 o 
   1  10  14        0.60        0.33      4.56 o 
   2  10  14        1.58        5.30      6.18 o 
   3  10  14        3.85        3.98      4.64 o 
   4  10  14        1.82        2.22      3.30 o 
   5  10  14        2.02        5.05      2.76 o 
   6  10  14        0.91        0.79      2.75 o 
   7  10  14       30.94       32.60      3.54 o 
   0  11  14        0.67       13.04      5.94 o 
   1  11  14        0.01        6.77      5.31 o 
   2  11  14        0.60        3.47      3.66 o 
   3  11  14        7.38       10.11      4.01 o 
   4  11  14       14.58       13.64      3.93 o 
   5  11  14        3.14        3.89      4.57 o 
   6  11  14        1.15        2.33      2.93 o 
  -2  -3  15        2.92        5.49      5.49 o 
  -1  -3  15        5.32        1.14      4.77 o 
   0  -3  15        1.48        2.06      4.02 o 
  -4  -2  15        1.38       10.07      5.99 o 
  -3  -2  15        8.27       10.12      4.22 o 
  -2  -2  15        3.86        6.33      3.97 o 
  -1  -2  15        0.06        0.35      3.52 o 
   0  -2  15       40.82       44.18      5.49 o 
   1  -2  15        0.61        6.32      3.89 o 
   2  -2  15        2.03        2.98      2.69 o 
  -4  -1  15        4.24        2.11      3.65 o 
  -3  -1  15        8.15        6.78      5.53 o 
  -2  -1  15       12.80        9.85      3.23 o 
  -1  -1  15       11.32        8.82      3.59 o 
   0  -1  15        0.67        0.68      3.45 o 
   1  -1  15        0.10        3.94      2.90 o 
   2  -1  15        1.23        2.69      2.53 o 
   3  -1  15        5.41        5.98      2.70 o 
   4  -1  15        0.77        1.04      2.66 o 
  -5   0  15        0.01        3.88      4.93 o 
  -4   0  15        0.11        0.70      3.34 o 
  -3   0  15        3.79        6.52      3.56 o 
  -2   0  15        0.24        0.63      2.73 o 
  -1   0  15        4.49        4.53      3.43 o 
   0   0  15        0.61        1.69      2.59 o 
   1   0  15        0.06       -2.18      2.18 o 
   2   0  15        0.11        1.58      2.23 o 
   3   0  15        1.20        2.06      2.41 o 
   4   0  15        0.71       -0.70      2.29 o 
   5   0  15        0.87        2.58      2.51 o 
  -5   1  15        0.55       -1.66      4.98 o 
  -4   1  15       11.52       13.27     13.03 o 
  -3   1  15       11.86       12.13      3.26 o 
  -2   1  15        0.57        1.97      2.64 o 
  -1   1  15       21.09       27.90      3.44 o 
   0   1  15        1.48        6.59      2.67 o 
   1   1  15        0.32       -2.07      2.07 o 
   2   1  15        4.60        3.90      2.18 o 
   3   1  15        0.01       -1.92      2.66 o 
   4   1  15        0.22        0.22      2.29 o 
   5   1  15       36.05       34.23      3.41 o 
  -5   2  15        0.66        5.56      5.59 o 
  -4   2  15        0.57       -0.71      3.31 o 
  -3   2  15        0.11        0.13      3.94 o 
  -2   2  15       31.59       31.78      3.68 o 
  -1   2  15        1.20       -0.96      2.41 o 
   0   2  15        0.39        1.50      2.04 o 
   1   2  15        3.78        8.40      2.14 o 
   2   2  15       23.58       24.21      2.66 o 
   3   2  15        7.34        4.72      2.16 o 
   4   2  15        0.77       -0.02      2.08 o 
   5   2  15        8.83       13.94      3.32 o 
   6   2  15       11.65       20.22      2.72 o 
  -5   3  15        0.02       -0.63      5.51 o 
  -4   3  15        0.03        0.78      3.39 o 
  -3   3  15        9.27       16.79      3.31 o 
  -2   3  15       10.80       11.70      3.20 o 
  -1   3  15        7.70        3.06      2.70 o 
   0   3  15       37.96       45.77      5.96 o 
   1   3  15        2.44        3.28      2.58 o 
   2   3  15        0.74        0.28      1.79 o 
   3   3  15        1.69       -1.19      1.97 o 
   4   3  15       39.51       49.61      3.83 o 
   5   3  15        3.52        3.53      3.08 o 
   6   3  15        0.08       -1.64      2.67 o 
  -5   4  15        0.74        2.06      5.71 o 
  -4   4  15       15.35       21.63      4.32 o 
  -3   4  15        2.27        2.84      3.55 o 
  -2   4  15       24.56       19.65      3.40 o 
  -1   4  15      249.72      263.82      8.45 o 
   0   4  15       61.18       56.11      4.19 o 
   1   4  15        4.80        3.74      2.42 o 
   2   4  15        1.59       -0.10      2.32 o 
   3   4  15       19.93       16.19      2.32 o 
   4   4  15        0.09       -1.85      1.85 o 
   5   4  15        0.10        0.46      1.99 o 
   6   4  15        0.89        0.20      1.94 o 
   7   4  15        2.06        2.88      2.06 o 
  -4   5  15        1.04       -1.41      3.53 o 
  -3   5  15       49.07       50.50      5.44 o 
  -2   5  15      132.62      152.06      8.73 o 
  -1   5  15        3.15        4.02      3.68 o 
   0   5  15       42.68       51.51      5.32 o 
   1   5  15        0.75       -0.28      2.44 o 
   2   5  15        0.57        1.90      2.28 o 
   3   5  15       17.56       16.82      2.79 o 
   4   5  15        0.50        0.65      1.95 o 
   5   5  15        0.13       -1.75      1.91 o 
   6   5  15        1.67        1.78      1.99 o 
   7   5  15        5.78        3.63      2.05 o 
  -4   6  15        0.03        5.74      5.61 o 
  -3   6  15        2.41       -2.15      3.63 o 
  -2   6  15       19.88       22.98      3.60 o 
  -1   6  15        0.33       -3.32      3.32 o 
   0   6  15       73.86       84.54      5.03 o 
   1   6  15        4.20        5.26      2.72 o 
   2   6  15        0.39       -0.33      2.29 o 
   3   6  15        0.45       -2.16      2.26 o 
   4   6  15        1.59        3.87      2.34 o 
   5   6  15        0.37       -2.13      2.13 o 
   6   6  15        1.83        3.75      2.02 o 
   7   6  15       12.55       14.33      2.87 o 
  -3   7  15        0.88        0.76      3.73 o 
  -2   7  15        0.01       -2.31      3.43 o 
  -1   7  15        0.18       -1.61      3.58 o 
   0   7  15        0.88       -1.80      2.68 o 
   1   7  15        2.19        4.52      2.71 o 
   2   7  15        0.14        3.33      2.47 o 
   3   7  15        5.33        4.38      3.80 o 
   4   7  15        4.82        7.39      2.63 o 
   5   7  15        0.35       -0.66      2.72 o 
   6   7  15        3.94        5.57      3.03 o 
   7   7  15        3.90        6.42      2.94 o 
  -2   8  15        2.62       -3.25      4.73 o 
  -1   8  15        0.64        0.86      4.63 o 
   0   8  15        2.54       -0.50      4.86 o 
   1   8  15        0.70       -0.71      4.41 o 
   2   8  15        0.14        0.19      3.99 o 
   3   8  15        1.00       -2.81      2.81 o 
   4   8  15        4.18        3.66      3.22 o 
   5   8  15        5.37        6.36      3.29 o 
   6   8  15        5.54        6.71      3.31 o 
   7   8  15        3.40        5.32      3.04 o 
  -2   9  15        0.22        8.11      5.69 o 
  -1   9  15       11.82       19.33      6.44 o 
   0   9  15        0.75       -4.53      4.53 o 
   1   9  15        4.68        6.65      3.81 o 
   2   9  15        4.63        8.10      3.49 o 
   3   9  15        5.41        5.93      3.47 o 
   4   9  15        0.00       -2.08      2.96 o 
   5   9  15       12.78       14.45      3.14 o 
   6   9  15       12.92       12.70      2.99 o 
   7   9  15        1.22       -3.10      4.33 o 
   0  10  15        1.19        0.58      4.96 o 
   1  10  15        0.00       -0.48      4.91 o 
   2  10  15        0.01        1.03      3.44 o 
   3  10  15        0.85        3.65      3.56 o 
   4  10  15        2.08        0.73      3.28 o 
   5  10  15        0.00        0.20      3.08 o 
   6  10  15       10.75       12.85      3.15 o 
   2  11  15        1.42       12.31      5.56 o 
   3  11  15        3.59        2.07      3.69 o 
   4  11  15        3.33        3.28      3.75 o 
  -3  -1  16        5.01       -2.01      5.06 o 
  -2  -1  16        1.62       -1.93      3.60 o 
  -1  -1  16        1.33        0.87      3.79 o 
   0  -1  16        4.49        4.76      3.89 o 
   1  -1  16       15.92       17.38      3.75 o 
   2  -1  16       35.16       42.81      4.27 o 
  -3   0  16        0.91        4.34      3.70 o 
  -2   0  16        1.86        2.09      3.66 o 
  -1   0  16        0.14       -1.57      3.36 o 
   0   0  16        0.00        1.89      3.59 o 
   1   0  16       22.04       26.47      3.56 o 
   2   0  16        1.31        4.16      2.57 o 
   3   0  16        1.50        2.68      2.66 o 
  -4   1  16        2.38        0.48      5.51 o 
  -3   1  16        1.72        0.19      5.95 o 
  -2   1  16       11.36       10.81      4.71 o 
  -1   1  16        0.21        1.37      3.66 o 
   0   1  16        8.31        2.88      2.71 o 
   1   1  16       14.88       20.59      2.98 o 
   2   1  16        9.32       18.95      3.28 o 
   3   1  16        0.01       -1.67      2.33 o 
   4   1  16        1.65       -0.96      2.45 o 
  -4   2  16        1.20        2.09      5.76 o 
  -3   2  16        5.31        7.69      3.95 o 
  -2   2  16        3.76        7.30      3.77 o 
  -1   2  16        1.58        2.43      3.47 o 
   0   2  16        2.70        5.70      2.75 o 
   1   2  16        0.84        1.64      2.25 o 
   2   2  16        0.24       -1.90      2.57 o 
   3   2  16       29.49       28.47      3.12 o 
   4   2  16        5.28       12.68      2.73 o 
   5   2  16        2.96        7.12      2.65 o 
  -4   3  16        0.02        3.20      5.97 o 
  -3   3  16        1.83        3.27      6.02 o 
  -2   3  16        9.22       11.76      3.28 o 
  -1   3  16        6.84        2.45      3.42 o 
   0   3  16        0.00        2.90      3.35 o 
   1   3  16        1.02       -0.15      2.55 o 
   2   3  16        0.75        0.49      2.43 o 
   3   3  16       20.52       22.96      2.85 o 
   4   3  16       12.54       15.52      2.77 o 
   5   3  16        5.89        6.96      2.50 o 
  -4   4  16        0.50       -0.10      5.89 o 
  -3   4  16       23.17       13.83      4.49 o 
  -2   4  16       25.23       35.29      4.06 o 
  -1   4  16        1.87        3.88      3.62 o 
   0   4  16        1.69        0.92      2.60 o 
   1   4  16        4.74        8.43      2.90 o 
   2   4  16        1.84        0.73      2.50 o 
   3   4  16        0.73       -1.52      2.52 o 
   4   4  16        0.68        1.20      2.13 o 
   5   4  16        2.05       -0.29      2.18 o 
   6   4  16        2.22       -0.82      2.21 o 
  -3   5  16       43.35       49.01      5.72 o 
  -2   5  16       33.47       31.72      5.14 o 
  -1   5  16        9.02       10.94      8.42 o 
   0   5  16        7.81       12.35      3.16 o 
   1   5  16        0.02        0.62      2.53 o 
   2   5  16        7.56       10.67      4.60 o 
   3   5  16        0.05       -3.33      4.15 o 
   4   5  16        9.28        4.98      2.68 o 
   5   5  16        4.51        2.50      2.47 o 
   6   5  16        4.22        4.53      2.28 o 
  -3   6  16        0.06       -3.50      3.50 o 
  -2   6  16        0.67       -0.02      3.83 o 
  -1   6  16       47.76       45.06      5.84 o 
   0   6  16        0.91       -4.49      4.49 o 
   1   6  16       13.38       17.86      4.26 o 
   2   6  16        2.25        1.26      2.57 o 
   3   6  16        4.92        2.97      2.62 o 
   4   6  16        1.12        0.95      2.66 o 
   5   6  16        0.62       -2.30      2.42 o 
   6   6  16        3.08        2.30      2.43 o 
  -2   7  16        1.24       -2.46      3.91 o 
  -1   7  16        3.95        5.68      4.12 o 
   0   7  16        0.75       -2.05      3.55 o 
   1   7  16       26.64       25.40      4.73 o 
   2   7  16        0.27       -1.04      2.51 o 
   3   7  16        0.19        0.69      2.59 o 
   4   7  16        1.96       -2.35      2.52 o 
   5   7  16       26.48       30.83      3.83 o 
   6   7  16        0.42       -0.69      3.03 o 
  -1   8  16        2.35        5.71      5.61 o 
   0   8  16        0.27       -1.94      5.06 o 
   1   8  16       15.40       18.02      4.43 o 
   2   8  16        1.62        0.00      3.31 o 
   3   8  16        1.37        6.30      4.20 o 
   4   8  16        0.66       -2.90      3.61 o 
   5   8  16        0.89       -3.13      3.13 o 
   6   8  16        0.48       -0.03      5.01 o 
   0   9  16        0.30        2.09      5.14 o 
   1   9  16        1.14        0.33      5.16 o 
   2   9  16        1.50        2.90      3.36 o 
   3   9  16        0.52        2.47      3.46 o 
   4   9  16        3.45        4.68      3.57 o 
   5   9  16        2.46        3.38      3.45 o 
   1  10  16        0.11       -0.73      5.19 o 
   2  10  16        1.80       -2.06      4.07 o 
   3  10  16        0.01       -0.68      5.17 o 
   4  10  16        1.35        1.16      3.91 o 
  -1   0  17        0.09        1.70      5.21 o 
   0   0  17        4.44        5.22      3.17 o 
  -2   1  17        0.01        1.26      3.84 o 
  -1   1  17        0.17       -1.02      3.60 o 
   0   1  17        3.08       -1.24      3.47 o 
   1   1  17        8.10        4.99      3.92 o 
   2   1  17        0.02        3.75      2.64 o 
  -2   2  17        0.07       -2.31      4.53 o 
  -1   2  17        0.27        1.35      3.65 o 
   0   2  17        8.73       11.99      4.15 o 
   1   2  17        3.22        0.71      2.85 o 
   2   2  17        0.40        0.54      3.35 o 
   3   2  17       24.07       40.32      6.36 o 
  -2   3  17        4.39        7.75      4.21 o 
  -1   3  17        0.43        1.21      3.58 o 
   0   3  17        0.64        1.48      3.47 o 
   1   3  17        2.54        4.18      3.00 o 
   2   3  17        4.33        7.72      2.98 o 
   3   3  17        4.27       10.08      3.17 o 
   4   3  17        0.07        6.77      2.65 o 
  -2   4  17        0.11        0.28      3.82 o 
  -1   4  17        0.00       -2.40      3.34 o 
   0   4  17        1.21        1.87      3.55 o 
   1   4  17        0.99       -0.19      4.62 o 
   2   4  17        4.39        4.91      3.06 o 
   3   4  17        1.22       -2.75      2.75 o 
   4   4  17        0.15       -2.08      2.70 o 
  -2   5  17        0.02        1.01      3.93 o 
  -1   5  17        0.08       -3.51      3.60 o 
   0   5  17        0.01        0.43      3.54 o 
   1   5  17        0.31       -1.00      2.85 o 
   2   5  17        2.97        5.34      3.06 o 
   3   5  17        4.94        6.30      3.02 o 
   4   5  17        0.47        0.09      2.67 o 
   5   5  17        0.96        4.44      2.79 o 
  -2   6  17        0.08       -3.64      3.96 o 
  -1   6  17        2.77        4.76      4.23 o 
   0   6  17       12.53        5.62      4.07 o 
   1   6  17        1.63        0.21      2.98 o 
   2   6  17        0.00        4.20      2.87 o 
   3   6  17        8.19       10.51      3.18 o 
   4   6  17        8.36        7.57      3.92 o 
   5   6  17       17.06       20.47      3.42 o 
  -1   7  17        0.00       -0.60      3.99 o 
   0   7  17       29.85       42.42      5.57 o 
   1   7  17       19.51       17.46      3.60 o 
   2   7  17        0.77        0.42      2.96 o 
   3   7  17        2.35        3.61      2.89 o 
   4   7  17        1.33        1.48      2.85 o 
   5   7  17        5.39        2.32      2.81 o 
   0   8  17       16.78       11.63      6.37 o 
   1   8  17        9.95        7.75      5.81 o 
   2   8  17        1.66        3.67      5.37 o 
   3   8  17        2.12        3.57      3.83 o 
   4   8  17       16.55       25.91      7.82 o 
   2   9  17        0.24        5.09      3.94 o 
   3   9  17        0.16        1.29      3.88 o 
   0   3  18        0.04       -1.61      3.70 o 
   1   3  18        8.63        8.27      5.03 o 
   0   4  18        2.80        9.51      4.83 o 
   1   4  18        7.17        6.86      4.43 o 
   2   4  18        0.03        0.90      3.00 o 
   0   5  18        2.77       -3.56      3.56 o 
   1   5  18        0.17        3.36      3.73 o 
   2   5  18        0.52       -1.16      2.90 o 
   3   5  18        0.04       -2.64      4.86 o 
   1   6  18        0.97        3.33      5.07 o 
   2   6  18        4.67       11.64      4.10 o 
                                                 
